# Supplementary material for: Determinants of speeding among new generations of car drivers from the Arabian Peninsula. An investigation based among Omani drivers using the theory of planned behaviour
Source: PLoS One. 2019 Dec 16;14(12):e0226441. doi: 10.1371/journal.pone.0226441 (PMC6913983; doi:10.1371/journal.pone.0226441)
Supplement: S1 Table — (XLSX) [file pone.0226441.s001.xlsx]

## Sheet: Dataset
Study	Gender	Region	Age	Education	Licence_years	Distance	Accidents	Driving	Speeding	Speeding_ticket	Behaviour_Highway	Behaviour_MainRoads	Behaviour_InternalStreets	Behaviour_ServiceRoads	Intention_Highway	Intention_MainRoads	Intention_InternalStreets	Intention_ServiceRoads	Attitudes_a	Attitudes_b	Attitudes_c	Attitudes_d	Attitudes_e	Attitudes_f	Attitudes_g	SubjectiveNorms_Colleagues	SubjectiveNorms_Family	SubjectiveNorms_Friends	SubjectiveNorms_Islam	PBC_a	PBC_b	PBC_c	PBC_d	PBC_e	Behaviour	Intention	Attitude	SubjectiveNorms	BehaviouralControl
1	1	8	17	2	2	1	0	2	1	0	1	1	1	1	2	2	2	2	4	3	3	4	3	2	2	3	1	2	1	2	2	2	2	1	1	2	3	1.75	1.8
1	1	8	18	1	2	2	0	99	3	0	3	3	2	4	3	2	2	2	5	3	5	5	4	5	4	2	3	5	4	5	5	5	5	5	3	2.25	4.428571428571429	3.5	5
1	1	1	18	3	2	2	1	4	5	1	3	3	3	2	3	4	2	4	3	3	3	3	3	2	3	2	2	3	3	3	3	3	3	2	2.75	3.25	2.857142857142857	2.5	2.8
1	1	1	18	3	2	3	0	3	3	0	2	2	1	1	1	1	1	1	5	5	5	5	5	5	4	1	1	1	1	1	1	1	1	1	1.5	1	4.857142857142857	1	1
1	1	4	18	3	2	2	0	3	3	0	2	1	1	3	1	2	2	1	5	5	4	3	4	4	4	1	2	3	1	1	2	1	2	5	1.75	1.5	4.142857142857143	1.75	2.2
1	1	1	18	3	2	3	1	4	2	0	3	3	1	1	3	3	1	1	5	4	5	4	5	4	4	4	1	1	1	5	5	5	5	5	2	2	4.428571428571429	1.75	5
1	1	9	18	1	2	3	0	3	3	0	2	3	4	4	2	2	4	4	5	5	5	4	4	4	3	4	4	3	2	2	2	2	1	4	3.25	3	4.285714285714286	3.25	2.2
1	1	1	18	2	2	2	1	3	2	1	3	4	5	4	1	2	5	4	4	3	2	3	2	3	2	2	4	3	2	2	3	4	4	3	4	3	2.714285714285714	2.75	3.2
1	1	10	19	3	2	2	1	3	3	0	1	2	1	1	2	2	2	2	5	5	5	5	3	5	4	2	1	3	1	1	1	1	2	1	1.25	2	4.571428571428571	1.75	1.2
1	1	4	19	3	2	3	0	4	2	0	2	1	1	1	2	1	1	1	4	4	4	4	4	4	4	1	1	1	1	2	2	1	1	2	1.25	1.25	4	1	1.6
1	1	9	19	2	2	3	0	2	1	0	1	1	1	1	1	1	1	1	5	5	5	5	5	5	5	1	1	1	1	2	2	1	2	1	1	1	5	1	1.6
1	1	9	19	3	2	3	0	2	3	0	1	2	1	1	1	2	1	1	5	4	4	5	5	5	5	2	1	2	1	1	1	1	1	2	1.25	1.25	4.714285714285714	1.5	1.2
1	1	1	19	2	2	2	0	2	2	1	1	1	1	1	1	1	1	1	5	5	5	5	5	5	5	4	1	1	1	1	1	1	1	1	1	1	5	1.75	1
1	1	1	19	3	2	1	0	2	3	0	1	1	1	1	1	1	1	2	4	4	4	3	4	4	4	2	2	2	2	2	2	2	2	2	1	1.25	3.857142857142857	2	2
1	1	9	19	2	2	3	0	2	2	1	1	1	1	1	1	1	1	1	5	5	5	5	5	5	5	1	1	1	1	1	1	1	1	1	1	1	5	1	1
1	1	1	19	3	2	3	0	3	4	0	1	1	1	1	2	2	2	1	5	5	5	3	4	4	2	1	1	1	1	1	3	3	4	5	1	1.75	4	1	3.2
1	1	1	19	2	2	1	0	3	1	0	1	1	1	1	1	1	1	1	5	5	5	5	5	5	5	1	1	1	1	1	1	1	2	3	1	1	5	1	1.6
1	1	12	19	3	2	3	0	3	3	1	3	1	2	2	2	1	1	1	4	4	4	4	4	3	4	4	1	3	2	2	3	5	2	1	2	1.25	3.857142857142857	2.5	2.6
1	1	1	19	3	3	3	1	5	3	1	3	2	5	5	3	3	2	4	5	3	3	2	2	2	5	5	1	5	5	5	3	1	1	5	3.75	3	3.142857142857143	4	3
1	1	10	19	3	3	2	1	2	4	0	1	1	3	2	1	1	1	1	5	4	5	4	5	1	4	1	1	1	1	4	3	5	3	2	1.75	1	4	1	3.4
1	1	4	19	1	3	3	1	5	3	0	4	4	1	4	2	4	4	4	2	2	5	2	3	2	2	2	2	2	2	2	2	2	2	4	3.25	3.5	2.571428571428572	2	2.4
1	1	1	19	2	2	1	0	3	1	0	1	1	2	2	2	2	2	2	1	1	1	1	1	1	1	1	1	1	1	1	2	1	1	1	1.5	2	1	1	1.2
1	1	1	19	3	2	3	0	5	5	0	4	4	4	4	3	3	2	2	5	2	3	3	3	2	2	4	1	4	1	3	3	3	2	4	4	2.5	2.857142857142857	2.5	3
1	1	4	19	3	3	3	1	3	3	0	3	2	1	1	2	1	1	1	4	5	4	3	3	4	3	3	1	2	2	2	1	2	3	1	1.75	1.25	3.714285714285714	2	1.8
1	1	5	19	2	2	2	1	3	2	0	1	1	2	4	1	1	2	2	5	5	5	4	4	5	4	3	1	2	1	1	2	1	1	3	2	1.5	4.571428571428571	1.75	1.6
1	1	1	19	2	2	1	0	2	4	0	2	1	2	3	2	1	1	2	5	5	5	5	5	5	5	2	1	1	2	3	1	2	4	5	2	1.5	5	1.5	3
1	1	4	20	3	2	2	0	1	3	0	1	1	1	1	1	1	1	1	5	5	5	5	4	5	2	2	1	2	1	3	3	2	2	2	1	1	4.428571428571429	1.5	2.4
1	1	1	20	2	3	3	0	4	1	1	1	1	1	1	3	3	3	3	5	5	3	3	3	5	2	1	1	1	1	1	3	2	1	3	1	3	3.714285714285714	1	2
1	1	12	20	2	2	1	0	99	3	1	1	1	1	1	2	2	2	2	5	4	5	5	3	3	4	1	1	1	1	3	3	2	2	2	1	2	4.142857142857143	1	2.4
1	1		20	3	3	3	1	4	2	0	1	1	1	1	1	1	1	1	5	5	5	5	5	5	5	1	1	1	1	1	5	5	5	5	1	1	5	1	4.2
1	1	9	20	3	2	2	1	2	1	0	1	1	1	1	1	1	1	1	5	5	5	4	5	5	5	2	1	1	1	3	3	3	2	2	1	1	4.857142857142857	1.25	2.6
1	1	12	20	3	2	3	1	3	2	0	1	1	1	1	2	2	2	2	1	1	3	4	1	2	3	5	1	5	1	5	5	5	3	5	1	2	2.142857142857143	3	4.6
1	1	9	20	3	2	2	1	3	1	0	1	1	1	1	1	1	1	1	5	5	5	4	4	5	5	3	1	2	1	3	3	3	3	5	1	1	4.714285714285714	1.75	3.4
1	1	9	20	3	2	3	1	3	2	0	1	1	1	1	2	2	2	2	4	3	3	3	4	3	3	2	2	2	2	4	4	3	4	3	1	2	3.285714285714286	2	3.6
1	1	1	20	3	3	3	1	4	2	1	1	1	1	1	2	1	1	1	4	3	4	4	3	3	3	2	1	2	1	2	1	1	1	3	1	1.25	3.428571428571428	1.5	1.6
1	1	1	20	3	2	1	0	3	2	0	1	1	3	3	1	1	2	3	1	1	1	1	1	1	3	3	1	2	1	1	1	1	1	4	2	1.75	1.285714285714286	1.75	1.6
1	1	1	20	3	2	3	1	4	3	1	2	2	3	1	2	3	3	1	5	3	4	4	3	3	3	2	1	1	1	2	2	1	3	5	2	2.25	3.571428571428572	1.25	2.6
1	1	12	20	2	2	3	1	3	5	0	5	5	5	5	3	3	3	3	1	1	1	1	1	1	1	4	1	4	1	1	1	1	1	1	5	3	1	2.5	1
1	1	9	20	3	3	2	0	3	2	1	2	2	1	1	3	2	1	1	5	3	5	3	2	2	3	2	1	1	1	1	2	1	2	1	1.5	1.75	3.285714285714286	1.25	1.4
1	1	4	20	3	2	3	0	3	3	0	2	2	1	1	2	2	1	1	5	4	5	5	3	4	3	2	1	1	1	1	2	4	1	4	1.5	1.5	4.142857142857143	1.25	2.4
1	1	8	20	2	3	3	1	5	3	1	2	3	1	1	2	1	1	1	5	1	4	4	2	2	2	2	1	3	1	4	3	2	5	5	1.75	1.25	2.857142857142857	1.75	3.8
1	1	1	20	3	2	3	0	99	2	0	3	4	2	3	1	1	1	1	5	5	5	5	5	5	5	1	1	1	1	4	4	3	3	4	3	1	5	1	3.6
1	1	8	20	3	2	3	1	3	3	1	3	1	3	4	1	1	1	1	4	4	5	4	5	4	5	1	1	1	1	1	2	1	4	3	2.75	1	4.428571428571429	1	2.2
1	1	11	20	1	2	2	1	3	3	0	1	3	2	2	2	2	2	2	2	2	2	2	2	2	2	2	2	2	2	2	2	2	2	2	2	2	2	2	2
1	1	12	20	2	2	2	1	3	4	0	4	4	4	4	3	3	3	3	5	5	5	5	5	5	5	3	3	3	3	5	5	5	5	5	4	3	5	3	5
1	1	1	20	3	2	2	0	4	3	0	2	2	1	1	2	2	2	2	4	4	3	2	3	3	3	4	1	4	1	2	2	2	2	2	1.5	2	3.142857142857143	2.5	2
1	1	1	20	2	2	2	1	2	5	1	2	1	4	3	1	2	1	3	1	1	3	5	3	1	3	2	3	4	1	1	1	1	1	1	2.5	1.75	2.428571428571428	2.5	1
1	1	1	20	2	2	3	0	5	4	1	3	3	1	2	2	2	1	1	5	4	4	5	3	3	4	2	1	2	1	2	1	1	3	2	2.25	1.5	4	1.5	1.8
1	1	13	20	3	3	3	0	4	3	0	2	2	1	1	1	1	1	1	4	3	3	3	3	2	2	2	1	1	1	2	2	2	1	1	1.5	1	2.857142857142857	1.25	1.6
1	1		20	2	2	3	0	3	4	0	2	3	4	1	3	1	2	2	4	4	4	4	4	4	4	3	3	3	1	4	2	2	5	5	2.5	2	4	2.5	3.6
1	1	8	20	2	2	3	0	99	99	0	2	1	2	2	2	3	4	4	1	2	1	1	1	1	2	1	2	2	1	1	2	1	1	2	1.75	3.25	1.285714285714286	1.5	1.4
1	1	12	20	1	2	2	0	3	2	0	2	2	1	1	2	2	2	2	3	3	5	4	3	3	2	2	1	2	2	2	1	1	2	2	1.5	2	3.285714285714286	1.75	1.6
1	1	4	20	3	2	3	1	3	2	1	2	2	3	1	2	2	2	2	4	3	4	4	3	4	3	3	2	3	1	2	3	2	3	2	2	2	3.571428571428572	2.25	2.4
1	1	1	20	3	2	3	1	4	99	1	2	3	1	1	1	3	1	1	5	3	4	2	2	3	1	2	1	2	1	3	2	1	1	1	1.75	1.5	2.857142857142857	1.5	1.6
1	1	4	20	3	2	2	0	4	3	0	3	3	2	2	3	3	3	3	4	3	4	3	4	3	3	3	1	2	2	3	2	2	4	5	2.5	3	3.428571428571428	2	3.2
1	1	8	20	3	3	2	0	4	1	1	3	2	1	3	1	1	1	1	1	2	2	2	3	1	2	1	1	1	1	2	1	2	2	5	2.25	1	1.857142857142857	1	2.4
1	1	1	20	2	3	2	1	3	2	1	2	2	1	1	2	2	1	1	2	1	3	5	2	2	1	2	1	2	1	3	2	1	1	1	1.5	1.5	2.285714285714286	1.5	1.6
1	1	10	20	2	3	3	0	2	3	0	2	2	2	2	1	1	1	1	3	3	2	3	4	3	3	3	1	3	2	2	1	5	1	5	2	1	3	2.25	2.8
1	1	10	20	3	2	3	1	4	3	1	2	2	2	4	3	3	3	3	4	2	3	3	3	3	2	4	2	3	1	2	2	1	1	2	2.5	3	2.857142857142857	2.5	1.6
1	1	1	20	3	2	3	0	4	2	0	1	2	3	3	1	2	3	3	4	4	3	2	2	2	2	4	3	4	4	2	2	5	4	5	2.25	2.25	2.714285714285714	3.75	3.6
1	1	9	20	3	3	3	1	5	5	0	5	4	5	5	5	5	5	5	1	1	1	1	1	1	1	2	2	1	2	5	5	5	5	5	4.75	5	1	1.75	5
1	1	4	20	3	2	2	0	4	5	0	2	2	1	1	2	2	2	2	2	1	1	2	3	1	2	3	1	2	1	2	2	1	1	1	1.5	2	1.714285714285714	1.75	1.4
1	1	1	21	2	2	3	1	4	2	0	1	1	1	1	2	1	1	1	3	1	2	1	2	2	3	2	1	2	1	4	4	4	1	5	1	1.25	2	1.5	3.6
1	1	1	21	3	3	2	0	3	3	0	1	2	1	1	1	1	1	1	4	3	4	4	4	4	3	2	1	2	1	2	3	2	2	3	1.25	1	3.714285714285714	1.5	2.4
1	1	1	21	2	4	1	0	4	2	0	1	1	2	1	1	4	2	3	4	2	3	4	2	1	3	1	3	1	5	1	4	2	1	3	1.25	2.5	2.714285714285714	2.5	2.2
1	1	1	21	2	2	2	0	3	2	1	1	1	1	1	2	2	2	2	4	4	4	4	4	4	4	2	2	2	2	2	2	2	2	2	1	2	4	2	2
1	1	11	21	2	4	3	1	3	3	1	1	1	1	2	3	2	2	2	3	3	4	5	4	4	4	2	1	2	2	1	2	1	2	1	1.25	2.25	3.857142857142857	1.75	1.4
1	1	1	21	2	2	3	1	5	2	1	2	1	1	1	2	2	1	1	5	5	5	5	5	5	3	3	1	3	1	1	1	5	5	5	1.25	1.5	4.714285714285714	2	3.4
1	1	4	21	2	3	3	0	3	3	0	1	1	1	1	1	1	1	1	5	5	5	5	5	5	5	2	1	2	1	1	2	2	3	3	1	1	5	1.5	2.2
1	1	1	21	3	3	1	1	4	5	1	2	1	1	1	5	1	1	1	5	5	5	1	1	5	2	2	1	1	1	1	3	1	1	1	1.25	2	3.428571428571428	1.25	1.4
1	1	1	21	3	3	3	1	3	3	0	2	1	1	1	1	1	1	1	5	5	5	2	2	3	4	4	1	3	2	3	2	4	1	1	1.25	1	3.714285714285714	2.5	2.2
1	1	12	21	2	3	3	1	4	3	1	2	2	2	4	2	2	2	2	5	4	4	4	3	3	4	2	2	2	2	2	2	2	2	2	2.5	2	3.857142857142857	2	2
1	1	10	21	2	2	3	0	4	4	1	3	3	3	3	4	4	4	4	4	4	5	5	5	4	3	4	4	4	2	2	1	1	1	2	3	4	4.285714285714286	3.5	1.4
1	1	12	21	3	2	3	1	4	4	1	4	3	3	3	1	1	1	1	5	4	4	4	2	3	4	4	1	2	3	1	2	2	1	2	3.25	1	3.714285714285714	2.5	1.6
1	1	11	21	2	2	3	0	3	2	1	3	4	4	5	1	1	1	1	5	4	5	5	4	3	5	1	1	1	1	2	3	3	3	3	4	1	4.428571428571429	1	2.8
1	1	1	21	2	2	3	0	4	1	1	4	3	1	2	3	2	3	2	1	1	1	1	1	1	1	3	1	3	1	1	1	1	3	1	2.5	2.5	1	2	1.4
1	1	9	21	3	3	1	0	3	2	1	2	2	1	2	1	1	1	1	5	5	5	5	5	5	3	3	1	2	1	3	3	3	4	5	1.75	1	4.714285714285714	1.75	3.6
1	1	10	21	3	2	2	0	3	4	0	1	2	5	4	1	2	3	3	3	2	4	2	1	3	4	4	1	4	2	5	2	1	1	1	3	2.25	2.714285714285714	2.75	2
1	1	8	21	3	2	2	1	3	2	0	2	2	1	1	2	2	1	1	5	5	5	5	5	5	5	1	1	2	1	3	3	2	5	5	1.5	1.5	5	1.25	3.6
1	1	1	21	3	2	2	1	4	3	1	2	2	3	1	2	2	3	1	5	4	4	4	2	2	2	3	1	3	2	2	1	1	4	2	2	2	3.285714285714286	2.25	2
1	1	1	21	3	3	1	1	3	3	1	2	2	4	4	4	4	4	4	5	5	5	5	5	5	2	5	1	3	2	5	5	2	2	5	3	4	4.571428571428571	2.75	3.8
1	1	1	21	3	3	3	1	4	3	1	3	2	1	1	1	2	2	1	1	2	2	3	2	4	1	1	2	3	3	1	2	3	4	1	1.75	1.5	2.142857142857143	2.25	2.2
1	1	1	21	3	3	3	1	4	5	1	3	3	3	3	2	2	2	2	4	3	3	3	3	3	3	3	1	5	2	2	1	5	5	5	3	2	3.142857142857143	2.75	3.6
1	1	4	21	3	3	3	0	4	2	1	2	3	1	2	2	2	1	1	4	3	4	3	2	1	2	5	1	4	3	2	1	3	2	1	2	1.5	2.714285714285714	3.25	1.8
1	1	12	21	2	2	2	0	4	3	0	2	1	1	2	1	1	1	1	5	5	4	4	5	2	5	2	1	2	1	3	2	2	1	2	1.5	1	4.285714285714286	1.5	2
1	1	1	21	2	3	2	1	3	3	1	2	2	1	1	1	1	1	1	4	4	4	4	5	5	5	1	1	1	1	1	1	1	1	3	1.5	1	4.428571428571429	1	1.4
1	1	1	21	2	2	3	0	4	2	0	2	3	4	4	2	3	1	1	5	4	5	4	4	3	2	2	2	3	2	1	3	2	2	4	3.25	1.75	3.857142857142857	2.25	2.4
1	1	4	21	3	2	3	0	4	2	1	2	2	3	3	3	3	2	2	4	2	4	3	4	3	3	3	1	2	2	3	3	5	2	2	2.5	2.5	3.285714285714286	2	3
1	1	9	21	2	2	2	0	3	4	0	3	3	3	3	3	3	3	3	5	4	5	1	1	2	2	3	2	3	3	2	3	3	3	3	3	3	2.857142857142857	2.75	2.8
1	1	1	21	3	2	3	1	3	4	1	2	2	1	1	2	2	1	1	3	3	5	5	4	4	4	3	5	5	5	3	3	2	2	2	1.5	1.5	4	4.5	2.4
1	1	1	21	3	3	2	1	4	2	0	3	3	4	4	2	2	3	3	4	4	4	4	5	5	5	2	1	1	1	2	2	2	2	2	3.5	2.5	4.428571428571429	1.25	2
1	1	10	21	2	2	2	0	3	2	0	1	3	1	1	1	1	1	1	5	5	5	5	5	3	5	1	1	1	1	2	3	4	5	5	1.5	1	4.714285714285714	1	3.8
1	1	8	21	3	3	2	0	3	3	1	3	2	3	2	2	2	1	2	4	5	5	4	4	5	4	2	1	1	1	2	3	3	4	4	2.5	1.75	4.428571428571429	1.25	3.2
1	1	1	21	2	3	2	0	3	3	0	1	3	5	5	2	2	2	2	5	3	5	5	3	5	5	2	2	2	2	2	2	2	2	2	3.5	2	4.428571428571429	2	2
1	1	11	21	3	2	3	0	3	3	1	2	3	1	3	1	1	1	1	1	3	1	3	2	5	4	1	1	1	1	5	5	5	3	5	2.25	1	2.714285714285714	1	4.6
1	1	9	21	2	3	3	0	99	5	1	4	3	1	1	3	2	1	1	5	3	2	3	1	1	3	1	1	1	1	5	5	5	3	5	2.25	1.75	2.571428571428572	1	4.6
1	1	13	21	3	99	2	1	3	2	1	4	3	5	1	1	4	4	3	3	5	1	3	4	2	2	1	2	2	5	3	2	1	1	1	3.25	3	2.857142857142857	2.5	1.6
1	1	9	21	3	2	3	0	3	4	0	1	1	2	2	1	1	2	2	5	5	5	5	5	5	5	1	1	1	1	2	4	4	3	3	1.5	1.5	5	1	3.2
1	1	4	21	2	2	3	0	5	2	1	2	2	1	1	1	1	1	1	4	5	5	4	5	4	4	1	1	1	1	1	4	4	2	4	1.5	1	4.428571428571429	1	3
1	1	1	21	3	2	3	0	3	2	0	2	2	1	3	2	2	2	2	3	3	2	2	3	2	2	2	2	2	3	2	2	1	2	1	2	2	2.428571428571428	2.25	1.6
1	1	1	21	3	2	2	0	3	4	0	2	2	1	4	2	1	1	2	5	3	4	5	3	3	4	4	1	5	1	1	1	1	4	5	2.25	1.5	3.857142857142857	2.75	2.4
1	1	4	21	3	2	1	0	1	1	0	3	3	2	3	1	1	1	1	4	2	2	2	2	2	2	4	2	4	1	2	2	2	2	2	2.75	1	2.285714285714286	2.75	2
1	1	1	21	2	2	2	1	4	5	0	2	5	1	2	4	2	1	1	5	4	4	2	3	3	1	5	2	5	1	1	5	5	4	5	2.5	2	3.142857142857143	3.25	4
1	1	1	21	3	3	3	1	4	3	1	2	2	1	1	3	3	3	3	2	1	1	2	1	1	2	5	1	5	3	2	1	1	1	5	1.5	3	1.428571428571429	3.5	2
1	1	4	21	3	3	3	0	5	3	1	2	2	1	2	1	1	1	1	3	2	3	3	2	1	3	1	2	3	4	1	1	1	1	1	1.75	1	2.428571428571428	2.5	1
1	1	4	21	3	3	3	1	4	5	1	2	2	1	2	1	1	1	1	5	5	5	5	4	5	3	3	1	2	1	2	3	5	5	4	1.75	1	4.571428571428571	1.75	3.8
1	1	13	22	3	4	3	1	3	4	1	1	1	1	1	1	1	1	1	1	1	1	1	1	1	1	3	3	3	3	5	5	5	5	5	1	1	1	3	5
1	1	10	22	3	2	3	0	99	2	0	1	1	1	1	2	1	2	1	5	5	5	5	5	5	5	2	1	2	1	4	4	4	3	3	1	1.5	5	1.5	3.6
1	1	1	22	3	3	3	1	3	2	1	2	1	1	1	4	1	1	1	3	4	4	4	4	4	3	1	1	1	1	2	3	4	1	5	1.25	1.75	3.714285714285714	1	3
1	1	8	22	3	3	3	0	5	2	0	1	1	1	1	3	2	3	3	4	4	4	4	4	4	4	1	1	1	1	1	1	1	1	1	1	2.75	4	1	1
1	1	4	22	3	4	3	1	4	3	1	1	1	1	1	1	1	1	1	5	2	5	5	5	5	5	3	1	1	1	1	1	1	1	1	1	1	4.571428571428571	1.5	1
1	1	1	22	1	3	3	1	5	1	1	1	1	1	1	1	1	1	1	2	3	3	2	2	2	2	1	1	1	1	2	2	3	1	5	1	1	2.285714285714286	1	2.6
1	1	1	22	3	3	3	1	4	2	0	1	1	1	1	2	2	2	2	4	3	3	2	3	3	2	3	2	3	2	4	5	5	5	5	1	2	2.857142857142857	2.5	4.8
1	1	12	22	2	2	2	1	2	1	1	2	1	1	1	1	1	1	1	5	5	5	5	5	5	5	1	1	1	1	1	1	1	1	1	1.25	1	5	1	1
1	1	4	22	2	2	2	0	4	2	0	1	1	1	1	2	2	1	1	5	5	5	3	4	3	2	1	1	1	1	2	1	2	1	1	1	1.5	3.857142857142857	1	1.4
1	1	4	22	2	2	3	0	3	1	0	1	1	1	1	1	1	1	1	4	5	5	5	5	4	5	2	1	1	1	1	2	1	2	1	1	1	4.714285714285714	1.25	1.4
1	1	12	22	2	2	2	0	4	3	0	1	1	1	1	1	1	1	1	5	3	5	3	3	3	5	1	1	1	1	1	2	2	1	1	1	1	3.857142857142857	1	1.4
1	1	12	22	2	3	3	1	3	2	0	1	1	1	1	1	1	1	1	4	4	5	5	4	5	5	2	1	2	1	1	2	1	2	4	1	1	4.571428571428571	1.5	2
1	1	4	22	3	4	2	0	3	2	1	1	1	1	1	1	1	1	1	5	5	5	3	2	4	4	2	2	2	2	3	5	1	2	2	1	1	4	2	2.6
1	1		22	3	4	3	0	3	2	0	1	1	1	1	1	1	1	1	5	5	5	5	5	5	5	1	1	1	1	3	2	2	2	5	1	1	5	1	2.8
1	1	1	22	3	3	3	1	3	99	0	1	1	1	1	3	3	1	2	4	2	3	3	4	2	4	2	1	2	2	2	3	2	1	1	1	2.25	3.142857142857143	1.75	1.8
1	1	1	22	2	3	1	0	2	2	0	1	1	2	1	1	1	1	1	5	5	5	5	5	5	5	2	1	1	2	1	1	1	2	3	1.25	1	5	1.5	1.6
1	1	1	22	3	3	1	1	3	3	1	4	4	2	1	1	2	1	1	5	2	4	4	2	3	3	2	1	5	1	4	1	1	5	5	2.75	1.25	3.285714285714286	2.25	3.2
1	1	1	22	2	3	3	0	3	3	1	2	2	1	1	2	2	2	2	5	4	5	5	4	4	4	3	1	2	3	2	2	2	3	4	1.5	2	4.428571428571429	2.25	2.6
1	1	9	22	2	3	3	1	4	2	0	2	2	2	2	1	1	1	1	5	3	5	2	3	2	4	1	1	3	1	2	4	5	1	5	2	1	3.428571428571428	1.5	3.4
1	1	1	22	3	3	2	0	3	2	0	2	2	2	2	2	2	2	2	5	5	5	5	5	5	5	2	1	2	1	2	2	2	2	3	2	2	5	1.5	2.2
1	1	4	22	2	4	2	1	4	2	1	3	3	3	3	3	3	3	3	3	3	3	3	3	3	3	3	3	3	3	3	3	3	3	3	3	3	3	3	3
1	1	1	22	2	2	1	1	4	3	1	4	4	5	4	1	1	1	1	5	5	5	5	5	5	5	1	1	1	1	1	1	1	1	1	4.25	1	5	1	1
1	1	4	22	3	3	3	1	3	2	1	2	2	3	4	3	3	3	3	5	3	5	1	2	3	2	4	2	3	2	4	2	1	2	4	2.75	3	3	2.75	2.6
1	1		22	3	4	2	0	4	2	0	1	2	1	4	1	1	2	2	2	1	2	4	3	2	2	2	2	1	1	2	2	1	3	3	2	1.5	2.285714285714286	1.5	2.2
1	1	1	22	3	3	2	1	4	2	0	1	1	3	3	2	2	3	3	4	4	4	2	3	3	2	3	1	3	1	1	1	1	3	2	2	2.5	3.142857142857143	2	1.6
1	1	1	22	3	3	3	1	5	4	1	2	2	2	2	2	2	3	3	1	1	3	3	2	2	2	2	2	3	1	1	1	1	3	2	2	2.5	2	2	1.6
1	1	5	22	2	4	3	0	5	5	1	2	2	2	2	3	3	3	3	3	3	3	3	3	3	3	3	3	3	3	3	3	3	3	3	2	3	3	3	3
1	1	1	22	1	2	2	1	3	2	0	2	2	3	3	2	2	2	2	5	5	5	5	5	5	5	3	3	3	1	1	1	1	1	1	2.5	2	5	2.5	1
1	1	1	22	3	3	2	1	4	2	0	3	3	2	2	3	3	2	2	4	4	4	4	2	4	4	4	4	3	2	3	3	3	3	3	2.5	2.5	3.714285714285714	3.25	3
1	1	4	22	2	3	2	0	4	3	0	2	3	1	2	2	2	2	2	4	4	4	4	4	4	4	2	1	2	2	3	2	2	3	4	2	2	4	1.75	2.8
1	1	10	22	3	3	3	0	99	3	0	2	2	1	1	1	1	1	1	5	5	5	5	5	5	5	2	2	2	1	2	1	2	2	2	1.5	1	5	1.75	1.8
1	1	9	22	3	3	1	0	3	4	0	3	3	2	2	3	3	3	3	4	4	4	4	4	4	3	1	1	1	1	1	1	1	1	1	2.5	3	3.857142857142857	1	1
1	1	1	22	3	3	3	1	4	5	0	2	2	1	1	3	3	2	2	4	4	4	2	4	4	4	3	1	2	2	2	1	1	1	1	1.5	2.5	3.714285714285714	2	1.2
1	1	1	22	3	3	3	0	4	2	1	2	2	2	2	1	1	1	1	5	4	5	5	5	5	4	1	1	1	1	1	1	4	4	3	2	1	4.714285714285714	1	2.6
1	1	1	22	2	3	2	1	4	3	1	3	2	4	3	1	1	1	1	4	3	3	2	2	3	1	2	2	2	1	1	1	2	3	4	3	1	2.571428571428572	1.75	2.2
1	1	1	22	3	4	3	1	4	3	0	3	4	4	3	5	5	3	4	4	5	4	5	5	4	5	5	5	4	4	4	5	5	5	3	3.5	4.25	4.571428571428571	4.5	4.4
1	1	1	22	2	2	1	0	4	2	0	3	2	1	1	1	1	1	1	5	5	5	5	5	5	5	2	1	1	1	3	3	2	3	3	1.75	1	5	1.25	2.8
1	1	1	22	2	2	2	0	2	3	1	3	1	4	1	2	2	2	2	4	4	2	1	4	1	2	1	1	1	1	2	2	1	2	5	2.25	2	2.571428571428572	1	2.4
1	1	4	22	3	3	1	1	4	2	0	2	2	4	5	1	1	2	1	4	5	5	5	5	2	5	2	1	1	1	2	2	1	2	1	3.25	1.25	4.428571428571429	1.25	1.6
1	1	11	22	3	3	1	0	1	4	1	2	2	2	1	1	1	1	1	4	4	4	4	4	4	4	2	1	1	1	1	2	1	1	4	1.75	1	4	1.25	1.8
1	1	1	22	3	3	3	1	3	4	1	2	2	2	1	1	1	1	1	4	4	4	4	4	4	4	3	1	2	1	1	2	1	1	4	1.75	1	4	1.75	1.8
1	1	4	22	3	3	3	1	3	2	1	2	2	2	2	3	3	2	2	2	2	2	2	2	3	3	1	1	1	1	1	1	3	2	5	2	2.5	2.285714285714286	1	2.4
1	1	12	22	2	2	1	1	4	2	1	4	4	4	4	2	2	2	2	4	4	4	4	4	4	4	1	1	1	1	5	5	5	5	5	4	2	4	1	5
1	1	4	22	3	3	3	0	4	3	1	1	1	3	4	1	1	3	5	5	3	4	4	2	3	2	2	1	2	1	2	1	5	3	5	2.25	2.5	3.285714285714286	1.5	3.2
1	1	4	22	2	4	3	0	4	3	1	2	2	2	2	1	1	1	1	5	5	5	5	5	5	5	4	1	1	1	5	5	5	5	5	2	1	5	1.75	5
1	1	1	22	2	4	3	0	4	2	0	2	2	1	1	2	2	1	1	3	4	4	1	3	4	5	2	1	3	3	2	1	3	2	2	1.5	1.5	3.428571428571428	2.25	2
1	1	12	22	2	2	3	0	3	3	0	3	2	1	3	2	2	3	3	3	3	4	3	2	2	3	2	1	2	2	2	3	1	1	3	2.25	2.5	2.857142857142857	1.75	2
1	1	10	22	3	3	3	1	3	2	0	2	2	3	2	1	1	1	1	3	2	2	2	2	2	2	3	1	1	1	2	2	1	1	3	2.25	1	2.142857142857143	1.5	1.8
1	1	1	22	4	3	3	0	4	4	0	2	2	3	2	1	1	1	1	3	3	3	3	3	3	3	3	1	3	1	1	1	1	1	1	2.25	1	3	2	1
1	1	1	22	3	3	2	1	3	3	0	2	1	4	3	3	2	4	2	4	3	4	5	3	4	3	1	1	2	2	2	3	2	1	5	2.5	2.75	3.714285714285714	1.5	2.6
1	1	1	22	3	3	3	1	3	2	1	2	2	3	3	1	1	2	2	5	4	5	5	5	5	4	4	1	3	1	4	4	5	4	5	2.5	1.5	4.714285714285714	2.25	4.4
1	1	12	22	2	3	3	1	3	1	0	2	2	3	2	1	1	1	1	5	5	5	5	5	5	5	2	2	2	2	1	1	1	1	1	2.25	1	5	2	1
1	1	8	22	2	3	3	1	2	5	0	2	1	4	3	1	2	1	2	4	5	5	2	5	5	2	1	1	1	1	1	1	1	1	1	2.5	1.5	4	1	1
1	1	1	22	3	2	2	0	4	2	0	3	2	2	2	2	2	3	1	3	2	4	4	3	3	2	1	1	1	1	2	2	1	1	1	2.25	2	3	1	1.4
1	1	1	23	2	4	3	1	3	2	0	1	1	1	1	1	1	1	1	1	1	1	1	1	1	1	1	1	1	1	1	1	1	1	1	1	1	1	1	1
1	1	11	23	2	4	3	0	3	4	0	1	1	1	1	1	1	1	1	1	3	4	2	3	2	1	2	1	2	1	2	1	3	1	2	1	1	2.285714285714286	1.5	1.8
1	1	1	23	3	3	2	1	4	2	0	2	1	1	1	1	1	1	1	5	5	5	5	5	5	5	5	5	5	5	1	2	1	4	5	1.25	1	5	5	2.6
1	1	4	23	3	3	3	1	3	2	0	1	1	1	1	1	1	1	1	5	5	5	5	5	5	5	2	1	2	1	2	1	5	2	5	1	1	5	1.5	3
1	1	4	23	2	3	3	0	4	2	1	1	1	1	1	1	1	1	1	2	3	3	3	1	2	3	3	1	2	1	2	1	3	3	5	1	1	2.428571428571428	1.75	2.8
1	1	1	23	3	3	2	0	3	2	0	1	1	1	1	1	1	1	1	5	5	5	5	1	5	4	3	1	1	1	3	3	3	1	3	1	1	4.285714285714286	1.5	2.6
1	1	4	23	2	4	3	0	3	4	0	1	1	1	1	1	1	1	1	5	5	5	5	5	5	5	1	1	1	1	1	1	1	1	1	1	1	5	1	1
1	1	8	23	1	2	2	1	3	2	1	1	1	1	1	1	1	1	1	4	5	4	4	4	4	5	1	1	1	3	3	1	1	1	2	1	1	4.285714285714286	1.5	1.6
1	1	7	23	3	3	3	0	3	2	1	1	1	1	1	1	1	1	1	5	5	5	5	3	3	4	2	1	2	1	4	4	2	2	2	1	1	4.285714285714286	1.5	2.8
1	1	1	23	3	4	3	0	4	1	0	2	1	1	1	1	1	1	1	3	3	4	3	2	2	3	1	1	1	1	2	2	2	2	3	1.25	1	2.857142857142857	1	2.2
1	1	11	23	3	2	3	0	3	1	0	2	1	1	1	1	1	1	1	5	5	5	5	5	5	5	2	1	1	1	2	4	4	4	4	1.25	1	5	1.25	3.6
1	1	12	23	3	2	2	0	3	3	0	2	1	1	1	1	1	1	1	5	4	4	4	2	2	4	2	1	1	1	2	1	1	1	1	1.25	1	3.571428571428572	1.25	1.2
1	1	1	23	2	3	1	1	3	3	1	1	1	1	1	1	1	1	1	4	3	4	4	4	4	4	2	1	2	1	3	3	2	4	4	1	1	3.857142857142857	1.5	3.2
1	1	4	23	3	3	3	1	4	2	1	1	1	1	2	2	2	2	1	3	3	4	2	2	3	2	2	2	2	2	1	3	4	3	4	1.25	1.75	2.714285714285714	2	3
1	1	1	23	2	2	2	1	3	2	0	1	1	1	1	1	1	1	1	5	5	5	5	5	5	5	3	1	2	2	1	1	1	1	1	1	1	5	2	1
1	1	4	23	2	3	3	1	3	3	0	1	2	1	1	1	1	1	1	5	5	5	5	5	5	5	2	1	2	1	2	3	1	1	2	1.25	1	5	1.5	1.8
1	1	9	23	2	3	1	0	3	3	1	1	1	1	1	1	1	1	1	5	4	5	5	3	3	4	3	1	3	1	1	1	1	2	1	1	1	4.142857142857143	2	1.2
1	1	1	23	2	3	2	1	3	1	0	1	1	1	1	1	1	1	1	5	5	5	5	5	4	4	1	1	1	1	1	2	3	2	2	1	1	4.714285714285714	1	2
1	1	13	23	2	4	2	1	3	3	0	1	1	1	1	1	1	1	1	4	5	5	5	5	5	5	2	1	1	1	1	1	1	1	1	1	1	4.857142857142857	1.25	1
1	1	1	23	2	4	1	0	4	3	1	1	1	1	1	1	1	1	1	4	3	3	4	3	5	4	2	1	1	1	1	1	1	1	1	1	1	3.714285714285714	1.25	1
1	1	12	23	3	4	3	0	4	2	0	1	2	1	1	1	2	1	2	1	1	2	1	1	1	1	1	2	1	2	1	2	1	2	1	1.25	1.5	1.142857142857143	1.5	1.4
1	1	4	23	2	3	3	0	4	3	0	1	1	2	1	1	2	2	2	5	4	5	4	5	4	4	3	2	3	1	1	2	1	2	2	1.25	1.75	4.428571428571429	2.25	1.6
1	1	12	23	2	2	3	1	3	1	1	1	1	3	1	1	1	1	1	5	5	5	5	5	1	5	5	1	2	1	1	1	5	5	5	1.5	1	4.428571428571429	2.25	3.4
1	1	10	23	3	3	1	0	99	4	0	4	4	2	1	3	3	1	1	5	5	4	5	4	4	5	3	1	2	1	2	1	1	1	1	2.75	2	4.571428571428571	1.75	1.2
1	1	1	23	2	3	3	1	99	5	0	4	4	4	1	2	2	2	2	5	4	5	5	5	5	5	3	1	1	1	5	5	5	5	5	3.25	2	4.857142857142857	1.5	5
1	1	1	23	3	3	2	0	4	2	0	3	2	4	4	1	1	1	1	4	3	4	3	2	4	4	3	2	2	2	4	3	3	1	5	3.25	1	3.428571428571428	2.25	3.2
1	1	1	23	3	3	3	1	3	3	0	2	1	2	2	1	1	1	1	5	4	3	1	5	4	2	3	1	3	1	1	5	5	1	5	1.75	1	3.428571428571428	2	3.4
1	1	1	23	2	4	3	0	3	2	0	3	2	1	2	2	2	1	2	5	5	5	5	5	5	5	1	1	1	1	1	1	1	1	5	2	1.75	5	1	1.8
1	1	1	23	2	3	2	1	4	2	1	3	3	3	3	3	3	3	3	3	2	2	2	2	3	2	4	3	3	3	2	4	3	5	5	3	3	2.285714285714286	3.25	3.8
1	1	4	23	2	2	2	0	3	2	0	5	5	4	4	3	1	4	2	4	4	4	4	4	4	4	2	2	2	2	1	1	5	5	5	4.5	2.5	4	2	3.4
1	1	1	23	4	4	2	1	4	1	0	3	1	2	4	3	2	1	1	4	4	4	2	4	4	3	2	2	2	2	2	1	4	2	5	2.5	1.75	3.571428571428572	2	2.8
1	1	12	23	2	3	1	0	2	2	0	1	1	3	4	1	2	1	1	4	2	4	4	3	4	4	1	1	1	1	2	2	3	1	1	2.25	1.25	3.571428571428572	1	1.8
1	1	9	23	3	2	2	1	3	2	0	2	1	2	3	1	1	2	3	5	5	5	5	5	5	5	2	1	2	2	4	3	1	1	1	2	1.75	5	1.75	2
1	1	4	23	3	3	3	1	4	4	1	2	2	3	3	2	2	3	3	5	4	5	3	4	5	4	4	1	2	2	3	2	1	3	3	2.5	2.5	4.285714285714286	2.25	2.4
1	1	1	23	2	2	1	0	2	3	0	4	1	2	2	1	2	2	4	5	4	2	3	3	2	4	1	2	1	4	1	3	5	1	3	2.25	2.25	3.285714285714286	2	2.6
1	1	4	23	3	4	3	1	4	2	1	2	2	1	1	3	2	1	1	4	4	4	4	4	2	4	2	1	3	2	2	2	2	1	2	1.5	1.75	3.714285714285714	2	1.8
1	1	4	23	2	4	2	0	3	4	1	3	4	4	4	2	2	2	2	3	3	4	4	3	4	3	3	1	3	3	3	2	4	3	5	3.75	2	3.428571428571428	2.5	3.4
1	1	8	23	3	3	3	1	3	3	1	2	2	1	2	2	1	1	1	4	4	4	4	4	4	3	3	1	2	1	3	3	2	1	2	1.75	1.25	3.857142857142857	1.75	2.2
1	1	12	23	3	4	2	1	3	1	0	2	2	1	1	1	1	1	1	5	4	5	5	5	5	3	3	1	3	1	1	1	1	4	5	1.5	1	4.571428571428571	2	2.4
1	1	9	23	3	3	3	1	1	2	0	1	2	1	2	1	1	2	2	1	1	2	2	2	1	1	1	2	1	2	1	1	1	2	1	1.5	1.5	1.428571428571429	1.5	1.2
1	1	4	23	3	3	3	1	3	2	0	1	1	3	3	1	1	5	3	4	2	4	1	2	2	2	3	1	2	3	5	2	1	4	3	2	2.5	2.428571428571428	2.25	3
1	1	13	23	1	4	3	0	4	2	1	2	3	4	4	3	3	3	3	4	4	4	4	3	3	3	3	4	3	3	3	2	1	1	3	3.25	3	3.571428571428572	3.25	2
1	1	1	23	2	3	3	1	4	2	1	2	2	1	1	1	1	1	1	5	4	4	4	4	4	3	2	1	3	4	2	3	3	2	5	1.5	1	4	2.5	3
1	1	12	23	2	3	3	0	3	4	1	2	4	1	1	4	4	1	1	5	4	4	4	2	4	2	4	4	2	2	2	2	2	2	2	2	2.5	3.571428571428572	3	2
1	1	9	23	2	3	2	0	3	2	1	1	1	3	4	1	1	1	1	5	5	5	5	5	5	5	3	2	5	1	1	1	1	5	5	2.25	1	5	2.75	2.6
1	1	1	23	2	2	2	0	99	3	0	1	2	3	1	1	1	1	1	5	4	4	5	5	4	4	1	1	1	1	2	2	1	1	1	1.75	1	4.428571428571429	1	1.4
1	1	1	23	3	4	3	1	3	2	1	3	3	3	3	2	2	2	2	2	2	2	2	2	2	3	3	1	3	3	2	2	1	2	1	3	2	2.142857142857143	2.5	1.6
1	1	9	23	2	3	2	1	3	2	1	1	2	2	4	1	2	3	3	5	4	4	3	2	4	2	2	1	2	2	2	2	1	2	2	2.25	2.25	3.428571428571428	1.75	1.8
1	1	1	23	4	2	3	1	4	5	0	2	2	2	1	2	2	2	2	4	4	4	4	4	4	4	5	2	2	2	2	2	2	2	2	1.75	2	4	2.75	2
1	1	4	23	3	4	3	0	4	2	0	1	1	2	2	1	2	3	1	5	3	4	3	5	3	3	3	1	2	1	1	2	5	5	5	1.5	1.75	3.714285714285714	1.75	3.6
1	1	8	23	2	4	3	0	3	4	1	2	2	2	2	1	1	1	1	5	3	5	5	5	5	5	4	1	3	1	4	3	5	5	5	2	1	4.714285714285714	2.25	4.4
1	1	4	23	2	3	3	0	99	2	0	2	2	2	2	2	2	2	2	3	3	3	3	3	3	3	2	2	2	2	2	2	2	2	2	2	2	3	2	2
1	1	1	23	2	3	1	0	99	2	0	2	2	5	4	1	1	1	1	5	5	5	5	5	5	5	1	1	1	1	1	1	1	1	1	3.25	1	5	1	1
1	1	4	23	3	3	2	0	4	3	0	2	2	3	3	2	2	1	1	4	4	4	4	4	3	4	2	1	1	1	2	1	1	1	1	2.5	1.5	3.857142857142857	1.25	1.2
1	1	9	23	3	4	2	0	3	2	1	3	3	2	2	1	1	1	1	5	5	5	5	5	5	5	5	5	5	5	1	1	1	1	1	2.5	1	5	5	1
1	1	1	23	2	4	2	1	4	3	0	3	3	4	2	2	3	4	1	4	3	4	4	3	4	3	3	4	2	2	3	2	3	2	3	3	2.5	3.571428571428572	2.75	2.6
1	1	8	23	3	2	3	1	4	4	0	3	2	3	2	3	2	2	2	4	2	4	2	3	3	3	3	1	3	2	2	1	2	1	2	2.5	2.25	3	2.25	1.6
1	1	1	23	3	4	2	0	3	2	0	1	1	3	3	1	1	2	2	5	5	4	4	4	4	5	1	1	1	1	4	4	4	4	4	2	1.5	4.428571428571429	1	4
1	1	4	23	3	4	3	0	3	1	0	2	2	1	1	2	2	2	2	4	4	4	4	4	4	4	2	2	2	2	2	2	2	2	4	1.5	2	4	2	2.4
1	1	12	23	3	4	3	0	2	2	1	2	2	1	1	2	1	1	1	5	5	5	5	5	5	5	2	4	4	1	5	1	5	1	5	1.5	1.25	5	2.75	3.4
1	1	1	23	2	3	2	1	4	2	1	1	2	3	4	1	1	1	1	4	3	3	2	3	3	2	3	1	2	1	1	2	2	3	4	2.5	1	2.857142857142857	1.75	2.4
1	1	10	23	3	4	3	1	3	2	1	2	2	2	2	2	2	2	2	5	4	5	4	4	4	3	3	1	2	1	1	1	1	1	4	2	2	4.142857142857143	1.75	1.6
1	1	13	23	3	4	3	1	2	1	0	3	3	1	2	3	3	2	2	4	4	4	3	3	3	3	3	1	2	2	3	4	5	3	5	2.25	2.5	3.428571428571428	2	4
1	1	11	23	2	4	3	0	4	2	0	3	3	3	4	4	4	4	2	4	2	2	2	2	2	2	2	2	3	5	4	4	4	2	2	3.25	3.5	2.285714285714286	3	3.2
1	1	1	23	2	2	3	1	4	4	1	2	1	2	2	1	1	2	2	4	4	4	4	4	4	5	2	1	3	2	1	1	1	1	1	1.75	1.5	4.142857142857143	2	1
1	1	1	23	3	4	2	1	5	2	1	3	3	3	3	3	3	3	3	1	1	1	1	3	1	1	1	1	1	1	1	1	1	2	5	3	3	1.285714285714286	1	2
1	1		23	2	3	2	0	4	99	0	5	1	2	3	1	1	2	3	3	2	1	2	3	4	5	5	4	3	1	4	1	3	2	1	2.75	1.75	2.857142857142857	3.25	2.2
1	1	1	23	2	4	2	1	3	4	0	2	2	2	1	2	2	2	2	3	3	2	3	2	2	3	3	1	3	1	2	1	1	1	3	1.75	2	2.571428571428572	2	1.6
1	1	1	23	2	3	3	1	4	4	1	5	5	5	5	3	3	3	3	5	3	5	5	3	5	1	3	1	1	1	3	2	2	2	3	5	3	3.857142857142857	1.5	2.4
1	1	8	23	3	3	3	0	3	2	1	2	2	3	3	1	1	1	1	5	5	5	5	5	5	5	2	3	2	2	1	1	1	1	1	2.5	1	5	2.25	1
1	1	9	23	3	3	3	0	2	2	0	1	1	3	2	1	1	1	1	5	5	5	5	4	4	4	3	1	1	1	1	2	1	1	4	1.75	1	4.571428571428571	1.5	1.8
1	1	1	23	3	4	3	0	4	2	1	3	3	1	1	2	2	1	1	5	3	4	2	3	3	2	3	2	3	2	2	5	5	5	5	2	1.5	3.142857142857143	2.5	4.4
1	1	4	23	2	3	3	0	4	2	0	3	2	2	2	2	1	1	1	5	5	5	5	4	5	3	2	1	2	1	1	1	1	2	1	2.25	1.25	4.571428571428571	1.5	1.2
1	1	4	24	3	4	3	0	2	2	1	1	2	1	1	2	2	2	2	4	4	4	3	4	4	4	2	1	1	2	2	2	1	1	1	1.25	2	3.857142857142857	1.5	1.4
1	1		24	2	4	3	0	2	2	0	1	1	2	1	2	2	2	1	4	5	4	5	4	4	4	1	2	3	1	4	4	4	5	4	1.25	1.75	4.285714285714286	1.75	4.2
1	1	12	24	2	3	3	0	99	4	0	1	1	1	1	2	1	1	2	5	5	5	5	5	5	5	4	5	5	5	3	2	2	2	5	1	1.5	5	4.75	2.8
1	1	1	24	3	4	2	1	2	1	1	1	1	1	1	1	1	1	1	4	5	5	5	5	5	5	2	1	2	1	3	3	2	2	2	1	1	4.857142857142857	1.5	2.4
1	1	4	24	2	4	3	0	3	3	0	1	1	1	1	2	2	2	2	4	5	5	3	3	3	3	3	1	2	2	2	2	3	3	4	1	2	3.714285714285714	2	2.8
1	1	12	24	3	3	3	1	4	3	1	1	2	1	1	1	1	1	1	5	5	5	4	5	4	5	1	1	1	1	2	4	3	3	3	1.25	1	4.714285714285714	1	3
1	1	12	24	1	4	3	0	5	2	0	1	1	1	1	2	2	2	2	5	5	5	5	5	5	5	3	1	3	1	3	3	3	3	3	1	2	5	2	3
1	1	1	24	4	4	1	0	2	3	0	1	1	1	1	1	1	1	1	1	1	1	1	5	1	1	1	1	1	1	1	1	1	1	1	1	1	1.571428571428571	1	1
1	1	4	24	2	3	3	0	2	1	0	2	1	1	1	1	1	1	1	5	5	5	5	5	5	5	2	1	1	1	1	1	1	1	3	1.25	1	5	1.25	1.4
1	1	9	24	3	2	1	0	4	2	1	1	1	1	1	1	1	1	1	5	5	5	4	4	5	5	1	1	1	1	2	2	2	1	3	1	1	4.714285714285714	1	2
1	1	10	24	2	4	3	1	4	2	0	2	1	1	1	1	1	1	1	4	2	5	2	3	2	5	2	1	1	2	2	1	5	4	5	1.25	1	3.285714285714286	1.5	3.4
1	1	11	24	3	4	3	1	3	3	0	1	1	1	1	1	1	1	1	4	4	4	4	4	4	4	1	1	1	1	1	1	1	1	5	1	1	4	1	1.8
1	1	9	24	2	4	2	1	4	3	0	1	1	1	1	1	1	1	1	1	1	1	1	1	1	1	2	2	2	5	5	1	1	1	1	1	1	1	2.75	1.8
1	1	8	24	3	2	2	0	4	2	1	2	1	1	1	1	1	1	1	4	4	4	4	4	4	4	2	1	2	1	1	1	1	1	1	1.25	1	4	1.5	1
1	1	8	24	2	4	3	0	3	3	0	1	2	1	1	1	1	1	1	3	5	5	5	5	3	5	2	1	2	1	2	2	3	5	5	1.25	1	4.428571428571429	1.5	3.4
1	1	4	24	2	4	3	1	3	3	0	1	1	1	1	1	1	1	1	5	5	5	5	5	5	5	2	1	2	1	2	2	2	1	3	1	1	5	1.5	2
1	1	13	24	3	4	3	0	3	2	0	1	1	1	1	1	1	1	1	4	5	4	4	4	5	5	2	1	2	1	1	2	3	3	5	1	1	4.428571428571429	1.5	2.8
1	1	9	24	3	2	2	1	3	2	0	1	1	1	1	2	1	1	1	5	4	4	4	4	4	4	2	1	3	1	3	3	3	3	3	1	1.25	4.142857142857143	1.75	3
1	1	1	24	4	2	2	0	2	1	0	2	1	1	1	2	1	1	1	4	4	4	4	3	4	4	3	1	4	1	1	1	1	1	1	1.25	1.25	3.857142857142857	2.25	1
1	1	10	24	3	4	3	1	3	2	1	2	1	1	1	1	1	1	1	5	5	5	5	5	5	5	1	1	1	1	2	1	2	1	2	1.25	1	5	1	1.6
1	1	1	24	2	4	3	1	3	4	1	1	1	2	4	2	2	2	2	4	4	4	4	2	4	4	4	4	4	4	4	5	2	4	1	2	2	3.714285714285714	4	3.2
1	1	9	24	3	2	3	0	4	2	1	2	1	3	4	1	1	3	3	3	2	2	2	2	2	3	3	2	3	1	1	2	2	2	5	2.5	2	2.285714285714286	2.25	2.4
1	1	1	24	3	4	3	1	4	5	1	2	2	3	5	4	3	4	4	4	4	4	2	2	2	2	4	1	3	3	4	4	1	2	2	3	3.75	2.857142857142857	2.75	2.6
1	1	12	24	2	4	3	0	99	4	0	2	1	1	2	2	2	1	2	5	4	5	4	4	5	5	2	1	2	2	2	2	2	1	2	1.5	1.75	4.571428571428571	1.75	1.8
1	1	10	24	3	4	3	1	3	4	1	2	3	4	4	3	3	2	2	5	3	4	2	3	3	4	2	3	2	1	3	2	5	4	5	3.25	2.5	3.428571428571428	2	3.8
1	1	1	24	3	4	3	0	4	2	1	1	1	2	2	1	1	2	2	5	2	5	3	3	5	2	2	1	1	2	1	1	1	1	1	1.5	1.5	3.571428571428572	1.5	1
1	1	11	24	3	4	3	1	3	2	1	2	2	2	2	2	2	2	2	4	4	4	4	4	2	4	4	2	4	2	2	2	2	3	4	2	2	3.714285714285714	3	2.6
1	1	12	24	2	4	3	1	2	3	0	2	2	1	1	1	1	1	1	4	4	4	3	4	4	4	1	1	1	1	4	4	4	4	4	1.5	1	3.857142857142857	1	4
1	1	1	24	3	4	3	0	4	3	1	4	3	3	3	1	2	2	2	2	2	2	2	2	1	1	1	1	1	2	3	1	1	3	1	3.25	1.75	1.714285714285714	1.25	1.8
1	1	1	24	2	4	2	1	4	4	1	3	3	4	4	3	2	1	1	4	2	3	3	4	3	3	2	1	1	1	1	1	1	1	1	3.5	1.75	3.142857142857143	1.25	1
1	1	1	24	2	4	2	0	3	2	1	3	1	2	2	1	1	1	1	2	3	3	4	2	3	4	2	1	1	1	1	1	1	2	1	2	1	3	1.25	1.2
1	1	10	24	3	2	3	1	2	3	1	2	1	1	2	1	2	1	2	4	4	4	4	4	4	4	1	1	1	1	2	2	2	2	2	1.5	1.5	4	1	2
1	1	8	24	3	2	3	0	3	2	0	3	2	1	1	1	1	1	1	4	5	5	5	5	5	5	3	1	2	1	2	2	2	2	2	1.75	1	4.857142857142857	1.75	2
1	1	12	24	3	2	3	0	3	2	0	2	2	2	2	1	1	1	1	5	4	5	4	4	4	5	1	1	1	1	1	1	5	5	5	2	1	4.428571428571429	1	3.4
1	1	1	24	3	4	3	1	5	3	1	3	3	1	1	3	3	2	1	4	2	3	2	3	2	2	4	1	3	2	1	1	2	2	2	2	2.25	2.571428571428572	2.5	1.6
1	1	10	24	2	4	3	0	3	5	1	3	3	3	3	3	3	3	3	3	3	3	3	3	3	3	3	3	3	3	2	2	2	2	2	3	3	3	3	2
1	1	8	24	2	4	3	0	4	3	0	4	4	4	4	2	1	2	1	5	5	5	5	5	5	1	2	1	1	1	5	5	5	5	5	4	1.5	4.428571428571429	1.25	5
1	1	1	24	2	3	3	1	3	2	1	2	2	1	1	2	2	2	2	3	3	3	3	3	3	3	2	2	2	2	4	4	2	2	2	1.5	2	3	2	2.8
1	1	9	24	2	3	2	1	2	3	0	5	5	1	5	1	1	1	1	4	5	5	5	5	5	4	2	1	2	1	2	4	2	2	4	4	1	4.714285714285714	1.5	2.8
1	1	9	24	3	4	3	1	3	2	1	2	2	2	2	2	2	2	2	4	3	4	2	2	2	3	2	1	3	1	2	1	1	2	3	2	2	2.857142857142857	1.75	1.8
1	1	5	24	3	4	2	0	3	3	1	3	3	3	3	3	3	3	3	4	4	4	4	3	4	4	4	1	4	2	2	3	2	2	4	3	3	3.857142857142857	2.75	2.6
1	1	4	24	3	4	2	0	3	1	1	1	1	2	2	1	1	1	1	5	5	5	5	4	5	5	3	1	1	1	3	4	3	1	1	1.5	1	4.857142857142857	1.5	2.4
1	1	12	24	2	4	3	1	3	4	1	1	2	1	2	1	1	1	1	5	4	5	4	4	2	2	3	1	1	1	1	4	4	1	1	1.5	1	3.714285714285714	1.5	2.2
1	1	1	24	3	2	1	0	4	3	1	2	2	2	2	2	2	2	2	5	2	5	5	2	5	4	4	4	4	4	2	2	1	3	1	2	2	4	4	1.8
1	1	1	24	3	4	2	0	4	2	1	3	3	1	1	2	2	2	1	3	4	5	4	2	3	3	1	1	2	1	2	5	5	5	5	2	1.75	3.428571428571428	1.25	4.4
1	1	1	24	2	4	2	0	3	2	1	2	1	1	2	1	2	1	1	4	3	5	4	4	5	5	2	1	1	1	2	3	1	1	4	1.5	1.25	4.285714285714286	1.25	2.2
1	1	7	24	3	2	2	0	99	1	0	1	1	1	3	1	1	1	3	5	3	5	5	3	3	5	3	1	4	1	1	1	3	1	3	1.5	1.5	4.142857142857143	2.25	1.8
1	1	8	24	3	3	3	1	2	2	0	2	2	2	2	2	2	2	2	4	4	4	2	2	2	2	2	1	2	1	2	2	4	2	4	2	2	2.857142857142857	1.5	2.8
1	1	8	24	2	3	3	1	3	2	1	2	2	1	3	1	2	2	1	1	1	1	2	2	1	2	2	1	2	2	1	2	5	5	5	2	1.5	1.428571428571429	1.75	3.6
1	1	1	24	2	3	1	1	3	3	0	3	4	3	3	2	2	2	2	3	3	3	3	3	3	3	2	2	2	2	3	2	2	3	2	3.25	2	3	2	2.4
1	1	8	24	3	4	2	1	3	3	1	3	4	5	5	1	1	1	1	4	4	4	4	4	4	4	2	2	2	2	2	2	2	2	2	4.25	1	4	2	2
1	1	1	24	3	2	3	0	4	4	1	2	3	1	1	4	4	2	1	4	2	3	2	2	2	1	3	1	4	1	2	2	4	5	2	1.75	2.75	2.285714285714286	2.25	3
1	1	1	24	2	2	2	0	2	1	0	1	2	3	5	1	2	3	5	3	5	4	5	4	3	2	1	2	3	1	5	2	1	2	5	2.75	2.75	3.714285714285714	1.75	3
1	1	1	24	3	4	1	0	4	3	0	3	3	2	2	1	1	1	1	1	1	1	1	1	1	1	2	2	2	2	1	2	1	1	1	2.5	1	1	2	1.2
1	1	1	24	3	4	3	0	4	2	0	2	1	1	2	3	2	2	2	3	2	3	2	3	2	3	3	1	2	2	2	2	1	2	2	1.5	2.25	2.571428571428572	2	1.8
1	1	1	24	3	4	1	1	4	2	0	3	3	3	3	2	2	2	2	3	2	3	3	3	2	2	2	1	1	2	2	2	3	3	1	3	2	2.571428571428572	1.5	2.2
1	1	5	24	3	4	3	1	3	2	1	2	1	1	2	2	2	1	1	3	3	3	3	3	2	3	2	1	1	1	3	2	1	1	1	1.5	1.5	2.857142857142857	1.25	1.6
1	1	1	24	2	4	1	1	3	3	0	2	1	3	4	2	2	2	2	5	4	5	3	4	4	2	5	5	5	5	4	3	2	2	2	2.5	2	3.857142857142857	5	2.6
1	1	10	24	3	3	2	0	3	2	1	3	2	2	2	2	2	2	2	5	3	5	5	5	3	3	3	3	3	1	4	3	3	2	3	2.25	2	4.142857142857143	2.5	3
1	1	12	24	3	4	2	0	3	2	0	2	2	1	1	1	1	1	1	4	4	4	1	1	4	5	4	1	1	1	1	5	5	5	5	1.5	1	3.285714285714286	1.75	4.2
1	1	11	24	3	4	2	0	3	3	0	3	3	4	4	2	2	1	1	4	4	4	4	4	4	4	1	1	1	1	2	1	2	2	2	3.5	1.5	4	1	1.8
1	1	4	24	2	4	3	0	5	3	0	3	2	1	1	2	2	2	2	4	4	4	4	3	3	1	1	1	1	1	4	4	4	1	4	1.75	2	3.285714285714286	1	3.4
1	1	4	24	3	4	2	0	3	2	0	2	2	2	2	2	2	2	2	4	3	3	3	3	3	3	2	1	2	1	1	1	1	1	1	2	2	3.142857142857143	1.5	1
1	1	7	24	2	4	3	1	3	3	1	2	2	1	1	3	3	1	1	5	5	5	5	5	5	3	4	1	2	1	5	5	4	5	5	1.5	2	4.714285714285714	2	4.8
1	1	1	24	3	4	3	1	3	3	1	4	3	1	1	3	3	1	1	5	5	5	5	5	5	5	3	1	1	1	4	4	4	4	4	2.25	2	5	1.5	4
1	1	12	24	3	3	3	0	4	2	0	1	2	3	3	1	1	1	1	1	3	4	1	2	4	3	1	5	4	3	1	2	3	4	5	2.25	1	2.571428571428572	3.25	3
1	1	8	24	3	4	3	0	5	5	1	5	5	5	5	3	3	3	3	3	2	3	2	2	2	3	3	1	2	2	1	1	3	3	3	5	3	2.428571428571428	2	2.2
1	1	8	24	3	3	3	1	3	2	1	2	2	2	2	2	2	2	2	4	4	4	4	3	4	3	3	2	3	2	2	3	3	3	3	2	2	3.714285714285714	2.5	2.8
1	1	1	24	4	4	3	0	3	3	0	2	1	3	3	1	1	2	2	5	5	5	4	5	4	5	5	1	2	1	2	3	2	2	2	2.25	1.5	4.714285714285714	2.25	2.2
1	1	1	24	2	3	3	1	3	2	0	2	3	2	2	2	1	1	1	5	5	5	5	5	5	5	2	1	2	1	2	2	3	3	2	2.25	1.25	5	1.5	2.4
1	1	1	24	3	4	3	0	3	3	1	2	2	3	3	2	3	3	2	4	2	2	1	1	1	4	4	5	3	2	1	1	1	2	1	2.5	2.5	2.142857142857143	3.5	1.2
1	1	12	24	3	3	2	0	2	2	0	2	1	2	1	1	2	1	1	3	3	4	2	2	3	2	2	1	1	2	2	1	2	2	3	1.5	1.25	2.714285714285714	1.5	2
1	1	1	24	3	4	2	1	4	2	0	5	5	5	1	5	5	5	1	5	5	5	5	1	5	1	5	1	5	1	5	1	5	1	1	4	4	3.857142857142857	3	2.6
1	1	4	24	3	4	2	0	3	2	1	2	2	2	2	1	1	1	2	5	5	5	5	5	5	5	3	3	3	3	2	1	1	3	1	2	1.25	5	3	1.6
1	1	10	25	2	4	3	0	2	3	0	1	1	1	1	2	1	1	2	4	5	4	4	5	4	5	2	2	2	1	1	2	1	2	1	1	1.5	4.428571428571429	1.75	1.4
1	1	1	25	2	4	1	0	3	1	0	1	1	1	1	1	1	1	1	5	5	5	5	5	5	5	1	1	1	1	3	3	3	3	3	1	1	5	1	3
1	1	1	25	2	4	3	1	4	2	1	1	1	1	1	1	1	1	1	5	5	5	5	5	5	5	1	1	1	1	1	1	1	1	1	1	1	5	1	1
1	1	9	25	2	4	2	1	3	2	1	2	1	1	1	1	1	1	1	4	4	4	4	4	4	4	2	1	2	1	2	2	2	2	2	1.25	1	4	1.5	2
1	1	2	25	3	4	3	0	3	1	0	1	1	1	1	2	2	2	2	5	5	5	5	5	5	5	3	1	2	2	2	2	3	3	3	1	2	5	2	2.6
1	1	4	25	3	4	3	1	3	3	0	2	1	1	1	2	2	1	1	3	4	4	3	3	3	2	2	1	2	1	3	2	2	2	3	1.25	1.5	3.142857142857143	1.5	2.4
1	1	9	25	3	3	2	1	3	3	1	1	1	1	1	1	1	1	1	4	2	4	3	4	4	4	2	1	2	1	2	2	1	1	1	1	1	3.571428571428572	1.5	1.4
1	1	9	25	2	4	1	1	3	2	0	1	1	1	1	2	2	1	1	5	5	5	2	2	2	3	3	1	2	1	1	1	1	1	1	1	1.5	3.428571428571428	1.75	1
1	1		25	3	3	3	1	3	3	0	1	1	1	1	1	1	1	1	5	5	5	5	5	5	5	2	1	1	1	2	2	3	3	3	1	1	5	1.25	2.6
1	1	1	25	2	4	3	1	4	2	1	2	1	1	1	2	1	1	1	4	5	5	4	5	5	5	2	1	1	1	2	1	1	2	4	1.25	1.25	4.714285714285714	1.25	2
1	1	5	25	3	4	3	0	99	2	0	1	1	1	1	1	1	1	1	4	4	3	4	3	2	3	2	1	1	1	1	2	1	1	2	1	1	3.285714285714286	1.25	1.4
1	1	1	25	3	4	3	0	2	2	0	1	1	1	1	1	1	1	1	4	4	4	4	4	4	4	2	2	2	1	2	2	2	2	2	1	1	4	1.75	2
1	1	12	25	3	4	2	0	3	1	1	1	1	1	1	1	1	1	1	5	5	5	5	5	5	5	3	2	2	1	2	2	1	2	2	1	1	5	2	1.8
1	1	1	25	3	4	2	1	4	3	0	1	2	1	1	4	2	1	1	4	4	4	4	4	4	2	2	2	2	1	1	1	4	4	5	1.25	2	3.714285714285714	1.75	3
1	1	11	25	2	4	3	0	3	5	0	2	1	1	1	2	1	1	1	5	5	5	5	5	5	5	3	1	4	1	3	5	1	1	5	1.25	1.25	5	2.25	3
1	1	1	25	3	4	3	1	4	3	1	1	1	1	1	4	4	2	2	5	3	5	4	3	1	3	4	1	5	1	2	5	5	5	5	1	3	3.428571428571428	2.75	4.4
1	1	5	25	3	3	3	1	3	3	0	1	1	1	1	2	2	1	1	5	5	5	5	5	5	5	2	1	2	1	2	2	4	1	5	1	1.5	5	1.5	2.8
1	1	13	25	3	3	3	0	4	2	0	1	1	1	1	1	1	1	1	5	5	5	5	5	5	5	3	1	3	1	5	5	5	5	5	1	1	5	2	5
1	1	1	25	2	3	3	1	3	3	0	1	1	1	1	1	1	1	1	5	5	5	5	5	5	5	2	2	2	2	3	3	1	2	2	1	1	5	2	2.2
1	1	1	25	2	3	2	0	2	1	0	1	1	1	1	1	1	1	1	5	5	5	5	5	5	5	2	1	1	1	5	5	5	5	5	1	1	5	1.25	5
1	1	12	25	3	4	3	0	3	3	0	1	1	1	1	2	2	2	2	5	5	5	5	5	2	5	4	1	3	1	2	3	5	4	5	1	2	4.571428571428571	2.25	3.8
1	1	4	25	2	3	2	0	99	1	1	1	1	1	1	2	1	1	1	5	5	5	5	5	5	5	2	1	2	1	1	3	3	2	3	1	1.25	5	1.5	2.4
1	1	1	25	3	3	3	1	3	2	0	1	1	1	1	1	1	1	1	1	1	1	1	1	1	1	1	1	1	1	1	1	1	1	1	1	1	1	1	1
1	1	1	25	3	4	3	0	3	2	0	2	1	1	1	2	1	1	1	5	5	5	5	5	5	5	1	1	1	1	5	5	5	5	5	1.25	1.25	5	1	5
1	1	12	25	3	3	3	1	2	1	1	1	1	1	2	1	1	1	1	5	5	5	5	2	5	5	2	1	3	1	4	4	3	1	1	1.25	1	4.571428571428571	1.75	2.6
1	1	4	25	2	4	3	0	3	5	0	2	1	1	1	2	2	1	1	5	4	5	5	3	4	3	1	1	1	1	2	4	3	2	5	1.25	1.5	4.142857142857143	1	3.2
1	1	1	25	2	4	2	1	3	2	0	2	3	4	5	2	1	2	2	3	2	3	2	4	3	1	1	1	1	1	3	2	3	2	3	3.5	1.75	2.571428571428572	1	2.6
1	1	1	25	3	4	3	0	3	2	0	1	1	2	2	1	1	2	2	4	4	4	4	4	4	4	1	1	1	1	2	3	1	2	2	1.5	1.5	4	1	2
1	1	4	25	2	3	3	0	3	2	0	2	2	1	1	1	1	1	1	5	5	5	5	5	5	5	2	1	1	1	2	2	2	2	3	1.5	1	5	1.25	2.2
1	1	12	25	3	2	3	0	2	2	0	2	3	3	3	2	2	2	2	5	4	5	4	4	4	5	3	1	3	1	2	2	3	4	3	2.75	2	4.428571428571429	2	2.8
1	1	1	25	2	4	3	0	4	2	0	3	3	1	2	1	1	1	1	5	5	3	4	5	5	2	1	1	2	3	1	2	3	3	5	2.25	1	4.142857142857143	1.75	2.8
1	1	4	25	3	4	3	1	3	3	0	1	1	2	2	1	1	1	1	5	5	5	5	5	4	5	1	2	1	1	2	1	2	4	4	1.5	1	4.857142857142857	1.25	2.6
1	1	1	25	3	4	3	0	3	4	1	3	3	3	3	3	3	2	2	4	4	4	4	3	4	5	3	2	3	4	2	2	1	2	3	3	2.5	4	3	2
1	1	1	25	2	4	2	1	3	2	0	2	2	1	1	2	2	1	1	5	5	5	5	5	4	4	4	1	4	2	1	1	1	1	1	1.5	1.5	4.714285714285714	2.75	1
1	1	8	25	4	4	3	0	5	4	1	3	3	3	3	3	3	3	3	4	4	4	3	3	3	3	3	3	3	3	4	4	4	4	4	3	3	3.428571428571428	3	4
1	1	1	25	3	4	2	0	4	2	1	2	1	1	3	1	1	1	1	4	3	5	3	3	2	4	4	1	2	1	2	4	1	4	5	1.75	1	3.428571428571428	2	3.2
1	1	8	25	3	2	3	0	4	3	1	3	2	4	4	2	2	2	2	5	4	4	4	4	4	4	3	3	3	3	2	5	5	5	5	3.25	2	4.142857142857143	3	4.4
1	1	8	25	2	4	3	0	4	1	0	3	2	4	1	1	1	1	1	4	4	4	4	4	4	3	4	1	3	1	3	3	4	3	4	2.5	1	3.857142857142857	2.25	3.4
1	1	4	25	2	4	3	1	3	2	1	3	3	4	3	2	3	4	5	4	4	5	3	4	4	4	3	2	3	2	2	3	1	3	5	3.25	3.5	4	2.5	2.8
1	1	5	25	2	4	3	0	4	2	1	3	4	5	5	1	2	4	5	5	5	5	5	5	5	3	1	1	1	2	1	1	1	4	1	4.25	3	4.714285714285714	1.25	1.6
1	1	4	25	2	3	2	0	3	2	1	1	2	3	2	1	2	3	2	1	1	1	1	1	1	1	1	1	1	1	1	2	2	1	2	2	2	1	1	1.6
1	1	1	25	4	99	2	1	5	2	0	2	4	3	4	1	3	4	1	4	4	4	4	4	4	4	1	1	1	1	1	1	1	1	1	3.25	2.25	4	1	1
1	1	4	25	2	4	2	0	3	3	1	1	2	2	2	2	2	2	2	3	2	4	2	3	3	3	4	4	4	2	1	1	1	2	1	1.75	2	2.857142857142857	3.5	1.2
1	1	9	25	3	3	3	1	3	2	1	2	2	3	3	1	1	1	1	4	5	3	3	3	3	4	2	1	1	1	2	3	1	1	1	2.5	1	3.571428571428572	1.25	1.6
1	1	1	25	3	4	3	1	3	2	0	1	1	2	2	1	1	1	2	5	4	5	5	5	4	5	2	1	1	1	2	2	1	2	1	1.5	1.25	4.714285714285714	1.25	1.6
1	1	9	25	3	4	3	0	5	4	0	3	2	4	4	3	3	3	3	4	3	2	1	1	2	3	2	1	3	3	2	3	3	3	2	3.25	3	2.285714285714286	2.25	2.6
1	1	13	25	3	4	3	1	5	4	0	2	2	3	4	1	1	1	1	4	3	4	5	4	3	4	3	1	2	1	2	2	3	3	3	2.75	1	3.857142857142857	1.75	2.6
1	1	4	25	3	4	3	0	3	2	0	3	3	1	2	2	2	2	1	4	4	5	3	4	3	4	2	1	1	1	2	3	4	5	4	2.25	1.75	3.857142857142857	1.25	3.6
1	1	1	25	3	4	3	1	4	2	1	2	2	2	2	3	3	1	1	5	5	5	2	4	3	3	3	1	1	1	2	4	2	2	4	2	2	3.857142857142857	1.5	2.8
1	1	4	25	3	4	3	0	3	3	0	2	1	3	3	1	1	1	1	4	5	5	4	4	4	3	1	1	1	1	1	3	2	1	3	2.25	1	4.142857142857143	1	2
1	1	4	25	3	4	3	0	4	2	0	2	2	1	2	2	2	3	2	4	3	4	4	4	3	3	3	1	2	2	2	2	1	2	2	1.75	2.25	3.571428571428572	2	1.8
1	1	1	25	2	4	2	0	99	2	1	1	2	2	2	1	2	2	5	5	5	5	5	5	5	5	2	1	1	1	5	4	5	5	5	1.75	2.5	5	1.25	4.8
1	1	12	25	2	3	1	1	4	4	1	2	2	2	1	1	1	1	1	3	1	3	3	2	1	2	2	1	3	1	3	3	4	5	5	1.75	1	2.142857142857143	1.75	4
1	1	12	25	3	3	3	0	3	3	0	1	2	2	2	1	1	1	1	3	2	4	3	3	3	4	2	1	1	1	1	2	2	2	1	1.75	1	3.142857142857143	1.25	1.6
1	1	10	25	3	3	2	1	4	4	0	4	3	2	2	2	3	2	1	4	3	5	4	3	3	5	2	3	4	1	1	2	2	4	3	2.75	2	3.857142857142857	2.5	2.4
1	1	1	25	3	4	3	1	4	2	0	2	2	1	1	1	1	1	1	5	4	5	4	4	3	3	3	1	1	1	3	2	4	4	4	1.5	1	4	1.5	3.4
1	1	4	25	2	4	3	1	3	3	0	2	2	2	2	2	2	1	1	4	4	4	4	4	3	4	2	1	2	1	1	1	1	2	4	2	1.5	3.857142857142857	1.5	1.8
1	1	1	25	2	4	3	1	3	2	0	2	2	1	1	3	3	2	2	4	4	4	4	4	4	5	2	2	3	2	4	4	1	2	5	1.5	2.5	4.142857142857143	2.25	3.2
1	1	1	25	2	4	1	1	3	2	0	2	4	1	1	3	3	3	3	3	3	3	3	3	3	3	4	2	2	1	5	5	1	5	5	2	3	3	2.25	4.2
1	1	1	25	2	3	3	0	2	2	0	3	2	1	1	2	2	2	2	4	4	4	4	4	4	3	2	2	3	1	1	1	1	1	2	1.75	2	3.857142857142857	2	1.2
1	1	4	25	3	4	3	1	5	2	0	2	2	2	2	3	3	3	3	4	4	4	3	3	2	3	4	5	4	5	3	3	3	2	4	2	3	3.285714285714286	4.5	3
1	1	10	25	3	4	3	1	3	3	1	4	2	1	1	1	1	1	1	5	5	5	5	5	5	5	4	1	2	1	1	2	1	1	5	2	1	5	2	2
1	1	4	25	2	4	1	0	2	4	0	2	2	1	2	1	1	2	1	4	4	4	4	4	4	4	2	2	2	2	2	2	2	2	2	1.75	1.25	4	2	2
1	1	4	25	2	4	3	0	4	4	1	2	3	4	4	2	2	1	2	3	3	3	3	3	3	2	2	1	2	1	2	2	3	4	5	3.25	1.75	2.857142857142857	1.5	3.2
1	1	13	25	2	4	3	1	4	2	1	2	2	2	1	2	2	2	2	2	2	2	2	1	1	3	2	2	2	1	1	1	1	1	1	1.75	2	1.857142857142857	1.75	1
1	1	4	25	3	4	2	0	3	3	1	2	2	3	4	2	2	2	1	4	3	4	3	4	3	4	2	1	2	2	3	3	3	2	5	2.75	1.75	3.571428571428572	1.75	3.2
1	1	1	25	3	4	1	1	4	3	0	4	1	3	1	1	2	4	5	1	2	4	2	4	5	1	1	3	5	2	2	1	4	2	4	2.25	3	2.714285714285714	2.75	2.6
1	1	1	25	3	4	2	1	4	2	0	2	2	1	1	2	2	1	1	4	3	3	2	2	4	3	2	1	2	2	2	2	1	1	3	1.5	1.5	3	1.75	1.8
1	1	1	25	4	4	3	1	5	5	1	5	5	5	5	5	5	5	5	1	1	1	1	1	1	1	5	5	5	1	5	5	5	5	5	5	5	1	4	5
1	1	9	25	2	4	2	1	3	2	0	4	4	5	5	1	1	1	1	5	5	5	5	4	5	5	2	1	2	1	1	1	2	3	5	4.5	1	4.857142857142857	1.5	2.4
1	1	8	25	3	3	1	0	2	3	0	1	1	2	2	1	1	1	1	5	5	5	5	5	5	5	2	1	2	1	1	1	2	4	2	1.5	1	5	1.5	2
1	1	1	25	3	3	2	0	4	4	1	2	2	2	2	2	2	2	2	4	2	4	2	2	2	2	2	1	2	1	2	2	5	4	5	2	2	2.571428571428572	1.5	3.6
1	1	1	25	3	4	1	0	3	2	1	3	1	1	1	2	2	1	1	3	2	3	2	4	3	5	3	1	3	1	1	1	1	1	1	1.5	1.5	3.142857142857143	2	1
1	1	1	25	3	2	2	0	3	3	0	3	1	1	1	2	2	2	2	4	3	4	4	4	4	5	3	1	1	2	2	3	2	2	3	1.5	2	4	1.75	2.4
1	1	1	25	2	4	3	0	3	3	1	3	3	3	3	3	3	3	3	4	4	4	4	4	4	4	3	3	3	2	3	3	1	3	1	3	3	4	2.75	2.2
1	1	13	25	3	4	3	1	2	4	1	2	2	2	1	2	1	1	1	4	4	4	4	3	2	1	2	1	2	1	1	1	1	5	4	1.75	1.25	3.142857142857143	1.5	2.4
1	1	9	25	3	3	2	0	4	4	0	2	2	3	3	3	3	2	2	3	3	3	4	4	4	1	4	1	3	1	2	2	2	2	2	2.5	2.5	3.142857142857143	2.25	2
1	1	1	25	3	4	3	1	3	5	1	3	3	4	4	4	3	2	2	3	3	3	2	2	2	2	2	3	3	3	2	3	3	3	3	3.5	2.75	2.428571428571428	2.75	2.8
1	1	9	25	3	3	3	0	3	3	1	2	2	3	3	2	2	3	3	2	2	4	2	4	2	4	2	1	1	1	2	2	1	1	2	2.5	2.5	2.857142857142857	1.25	1.6
1	1	9	25	3	4	3	1	3	1	0	3	1	1	1	2	2	1	1	5	5	5	5	5	5	5	2	1	1	1	2	2	2	3	1	1.5	1.5	5	1.25	2
1	1	1	26	2	3	3	1	4	3	0	2	1	1	1	1	1	1	1	4	4	3	4	4	4	4	3	1	4	1	5	5	4	2	4	1.25	1	3.857142857142857	2.25	4
1	1	9	26	3	4	2	0	4	2	1	2	1	1	1	1	1	1	1	3	3	3	2	3	2	1	3	1	1	1	2	1	1	1	1	1.25	1	2.428571428571428	1.5	1.2
1	1	1	26	3	4	3	1	3	3	0	1	1	1	1	2	1	1	1	5	4	5	3	4	5	5	3	1	3	2	2	2	1	1	1	1	1.25	4.428571428571429	2.25	1.4
1	1	1	26	3	4	3	0	3	1	0	1	1	1	1	1	1	1	1	5	5	5	4	3	4	3	3	2	3	2	2	2	2	2	4	1	1	4.142857142857143	2.5	2.4
1	1	1	26	2	4	1	0	1	1	0	1	1	1	1	1	1	1	1	4	4	4	4	4	4	4	1	1	1	1	2	2	2	2	2	1	1	4	1	2
1	1	4	26	3	4	3	1	3	2	0	1	1	1	1	1	1	1	1	4	4	4	4	4	4	4	1	1	1	1	1	2	2	2	2	1	1	4	1	1.8
1	1	1	26	2	4	2	1	3	2	1	1	1	1	1	2	2	2	2	4	4	4	4	4	4	4	2	2	2	2	2	2	2	2	2	1	2	4	2	2
1	1	1	26	3	4	2	0	4	2	0	1	1	1	1	1	1	1	1	1	1	1	1	1	1	1	1	1	1	1	1	1	1	1	1	1	1	1	1	1
1	1	8	26	2	4	2	1	3	2	0	1	1	1	1	1	1	1	1	4	4	4	4	4	4	4	1	1	1	1	1	1	4	1	5	1	1	4	1	2.4
1	1	12	26	2	4	3	0	3	2	1	1	2	1	1	2	2	1	1	5	5	5	5	5	4	3	1	1	1	1	4	5	5	3	5	1.25	1.5	4.571428571428571	1	4.4
1	1	1	26	3	4	3	1	3	3	1	1	1	1	1	1	1	1	1	5	5	5	5	5	5	5	3	1	2	1	2	4	2	2	2	1	1	5	1.75	2.4
1	1	8	26	3	4	3	0	4	2	1	2	1	1	1	2	2	2	2	5	3	3	3	3	3	5	1	1	5	1	4	3	5	3	5	1.25	2	3.571428571428572	2	4
1	1	1	26	2	3	3	0	99	4	0	1	1	1	1	2	2	2	2	2	2	2	2	2	2	2	2	2	2	2	5	5	5	5	2	1	2	2	2	4.4
1	1	8	26	2	4	3	0	4	3	1	1	1	1	1	2	2	2	2	5	2	5	2	2	3	2	2	1	3	2	2	4	5	4	5	1	2	3	2	4
1	1	1	26	1	4	3	1	3	2	0	1	1	1	1	1	1	1	1	5	5	5	5	4	5	3	3	1	1	1	1	3	1	1	1	1	1	4.571428571428571	1.5	1.4
1	1	1	26	2	4	3	0	99	3	0	1	1	1	1	1	1	1	1	5	5	5	5	5	5	5	1	1	1	1	1	2	1	1	2	1	1	5	1	1.4
1	1	1	26	2	4	3	1	99	2	0	1	1	1	1	1	1	1	1	5	5	5	5	5	5	5	3	3	3	1	1	1	1	1	1	1	1	5	2.5	1
1	1	5	26	3	4	3	0	4	2	0	1	1	1	1	1	1	1	1	4	4	4	5	5	5	5	4	1	2	1	5	5	5	5	5	1	1	4.571428571428571	2	5
1	1	4	26	3	4	3	0	3	3	0	1	1	1	1	2	2	2	2	3	4	4	4	4	4	4	2	1	2	1	3	3	4	3	4	1	2	3.857142857142857	1.5	3.4
1	1	1	26	2	4	3	0	3	1	0	1	1	1	1	1	1	1	1	5	5	5	5	5	5	5	3	1	1	1	2	2	2	1	1	1	1	5	1.5	1.6
1	1	1	26	2	4	2	0	2	3	1	1	1	1	1	1	1	1	1	5	5	5	5	5	5	5	1	1	1	1	5	5	5	5	5	1	1	5	1	5
1	1	1	26	3	4	3	1	3	3	1	2	1	1	1	1	1	1	1	5	5	5	5	5	5	5	2	1	2	1	1	1	1	1	1	1.25	1	5	1.5	1
1	1	12	26	3	4	3	0	3	2	1	1	1	1	1	1	1	1	1	3	2	4	3	5	3	2	3	1	1	3	1	5	5	2	5	1	1	3.142857142857143	2	3.6
1	1	1	26	2	4	3	0	3	2	0	1	1	1	1	2	2	2	2	5	5	5	5	5	5	5	5	1	5	1	4	5	5	4	3	1	2	5	3	4.2
1	1	4	26	2	4	3	0	5	3	0	2	1	4	1	1	1	1	1	5	5	5	5	5	5	5	1	1	1	1	1	1	1	1	1	2	1	5	1	1
1	1	8	26	3	4	3	1	4	5	1	4	2	1	3	1	1	1	2	2	2	3	3	2	2	2	3	1	2	1	2	1	1	1	3	2.5	1.25	2.285714285714286	1.75	1.6
1	1	8	26	3	2	3	0	4	3	1	2	2	1	3	5	5	1	1	5	4	4	3	2	2	3	2	1	1	1	2	5	1	2	1	2	3	3.285714285714286	1.25	2.2
1	1	1	26	3	4	3	0	3	2	1	2	2	1	1	3	3	3	3	5	5	5	5	5	5	3	2	1	1	1	2	2	2	2	2	1.5	3	4.714285714285714	1.25	2
1	1	1	26	2	3	2	1	3	1	0	3	1	1	1	2	1	1	1	5	5	5	5	2	4	4	2	1	2	1	4	2	3	1	1	1.5	1.25	4.285714285714286	1.5	2.2
1	1	5	26	3	4	3	0	4	2	1	2	2	1	1	3	3	1	1	4	3	4	2	2	3	2	2	1	1	2	2	2	2	2	5	1.5	2	2.857142857142857	1.5	2.6
1	1	4	26	3	4	3	0	5	2	0	3	1	1	1	1	1	1	1	5	5	5	5	5	4	5	4	5	4	5	5	5	5	5	5	1.5	1	4.857142857142857	4.5	5
1	1	1	26	2	4	1	0	4	2	1	3	2	1	1	2	1	2	2	1	1	1	2	3	4	1	1	1	1	1	1	1	1	2	2	1.75	1.75	1.857142857142857	1	1.4
1	1	4	26	3	4	3	0	4	1	1	2	1	1	3	1	1	2	2	5	4	4	5	4	5	4	2	1	2	1	1	1	1	3	2	1.75	1.5	4.428571428571429	1.5	1.6
1	1	1	26	3	4	3	1	4	2	1	3	3	1	1	3	3	1	1	5	4	5	5	5	5	3	3	2	2	2	4	5	5	4	5	2	2	4.571428571428571	2.25	4.6
1	1	4	26	1	4	1	0	5	2	0	1	2	3	1	2	3	2	1	1	2	1	3	1	4	1	1	3	1	4	1	3	2	3	1	1.75	2	1.857142857142857	2.25	2
1	1	4	26	2	4	3	1	4	2	1	1	1	2	3	1	2	3	3	4	4	5	5	3	5	3	3	1	2	1	2	3	4	5	5	1.75	2.25	4.142857142857143	1.75	3.8
1	1	4	26	3	4	3	1	3	2	0	2	2	2	2	2	2	2	2	4	3	5	4	5	3	3	1	1	1	1	5	5	5	1	3	2	2	3.857142857142857	1	3.8
1	1	1	26	2	4	1	1	3	2	0	3	2	1	1	3	3	3	3	5	1	3	3	3	3	2	5	1	3	1	1	1	1	2	3	1.75	3	2.857142857142857	2.5	1.6
1	1	12	26	3	4	3	1	5	4	1	2	2	2	2	2	2	2	2	3	2	4	3	3	2	3	3	3	3	3	3	3	2	4	4	2	2	2.857142857142857	3	3.2
1	1	9	26	2	4	2	1	4	4	0	3	3	4	3	2	2	2	2	4	2	4	2	2	2	2	4	1	2	1	2	2	2	2	1	3.25	2	2.571428571428572	2	1.8
1	1	4	26	4	4	3	0	3	3	0	1	2	3	4	1	1	2	2	1	2	2	1	2	1	4	2	3	2	3	1	3	3	2	1	2.5	1.5	1.857142857142857	2.5	2
1	1	4	26	3	4	2	1	99	3	1	2	2	2	3	1	1	1	1	5	5	5	5	5	5	5	2	1	1	1	2	2	3	3	1	2.25	1	5	1.25	2.2
1	1	1	26	2	4	3	1	4	2	0	3	1	1	1	1	1	1	1	5	5	5	5	5	5	5	3	5	5	5	1	4	2	2	2	1.5	1	5	4.5	2.2
1	1	1	26	2	4	3	1	4	3	1	3	3	3	3	2	2	2	2	5	5	5	5	5	5	4	3	2	2	2	2	2	2	2	5	3	2	4.857142857142857	2.25	2.6
1	1	1	26	3	4	2	0	3	3	1	3	3	3	3	2	2	2	2	5	3	4	5	4	4	2	5	2	5	2	2	4	1	4	2	3	2	3.857142857142857	3.5	2.6
1	1	6	26	2	4	3	1	4	2	1	2	2	2	2	3	3	2	3	5	5	5	5	5	5	5	5	4	4	5	1	1	1	1	1	2	2.75	5	4.5	1
1	1	4	26	3	4	3	1	4	4	1	2	2	3	4	1	1	1	1	4	2	4	2	5	2	5	4	1	1	1	1	1	1	1	1	2.75	1	3.428571428571428	1.75	1
1	1	9	26	2	4	3	0	3	3	1	3	2	2	3	2	2	2	2	3	2	4	2	2	4	3	3	1	1	1	2	2	3	1	1	2.5	2	2.857142857142857	1.5	1.8
1	1	1	26	2	4	2	1	4	2	1	1	1	2	3	2	2	2	3	2	2	2	2	3	3	3	2	3	3	1	1	1	1	2	4	1.75	2.25	2.428571428571428	2.25	1.8
1	1	8	26	3	4	3	0	3	1	0	2	2	3	3	2	2	2	2	5	5	5	5	5	5	5	2	1	2	1	4	2	1	2	2	2.5	2	5	1.5	2.2
1	1	10	26	2	4	3	0	4	2	0	3	1	1	1	1	1	1	1	1	1	1	1	1	1	1	1	1	1	1	1	1	1	1	1	1.5	1	1	1	1
1	1		26	3	4	3	0	3	3	1	2	2	1	1	3	1	1	1	3	3	5	5	5	5	5	2	1	2	1	1	2	1	1	3	1.5	1.5	4.428571428571429	1.5	1.6
1	1	1	26	3	2	2	0	4	4	1	3	3	3	3	4	4	2	2	4	4	4	4	4	4	3	3	2	3	2	4	4	2	2	4	3	3	3.857142857142857	2.5	3.2
1	1	10	26	3	4	3	0	4	4	1	2	2	3	2	1	1	1	1	5	2	5	2	4	3	3	2	1	2	1	1	2	1	3	3	2.25	1	3.428571428571428	1.5	2
1	1	11	26	3	4	3	1	2	1	0	1	1	2	2	1	1	1	1	5	4	4	4	4	4	4	5	2	3	1	3	2	2	2	3	1.5	1	4.142857142857143	2.75	2.4
1	1	10	26	3	4	3	1	5	5	1	2	2	2	2	2	2	2	2	4	3	4	2	1	3	2	3	1	2	1	2	3	1	3	3	2	2	2.714285714285714	1.75	2.4
1	1	12	26	3	4	3	0	3	2	1	1	1	3	3	1	1	1	1	4	4	4	4	2	2	4	2	2	2	1	2	4	4	2	5	2	1	3.428571428571428	1.75	3.4
1	1	1	26	2	4	2	0	3	3	0	2	2	3	3	2	2	2	2	1	2	2	2	2	2	2	2	2	2	2	2	3	3	2	5	2.5	2	1.857142857142857	2	3
1	1	1	26	2	4	1	0	3	3	0	2	2	1	1	1	1	1	1	4	4	4	4	4	4	2	2	5	2	1	1	3	2	1	1	1.5	1	3.714285714285714	2.5	1.6
1	1	4	26	3	4	3	0	99	4	0	2	2	2	2	3	3	3	3	5	5	5	5	5	5	5	3	3	3	3	5	5	5	1	5	2	3	5	3	4.2
1	1	1	26	2	4	1	0	4	2	1	2	2	2	2	1	1	1	1	5	5	5	5	5	5	5	1	1	1	1	1	1	1	1	1	2	1	5	1	1
1	1	10	26	2	4	3	0	99	4	0	2	2	2	2	3	3	3	3	5	4	4	4	4	1	2	2	2	2	1	2	2	2	2	2	2	3	3.428571428571428	1.75	2
1	1	12	26	2	4	2	1	4	3	1	3	3	3	2	3	3	3	2	5	5	5	5	5	5	5	1	1	1	1	3	3	3	3	3	2.75	2.75	5	1	3
1	1	13	26	2	4	3	1	4	3	1	2	1	1	3	1	1	1	1	1	2	3	1	1	4	4	2	2	2	1	1	1	1	1	1	1.75	1	2.285714285714286	1.75	1
1	1	1	26	2	4	3	1	3	1	1	4	2	4	2	1	1	1	1	5	5	4	4	4	3	3	1	1	1	1	1	1	1	2	3	3	1	4	1	1.6
1	1	4	26	2	4	2	0	3	3	0	2	2	1	1	1	1	1	1	3	4	4	3	3	4	3	2	1	2	1	2	1	2	4	5	1.5	1	3.428571428571428	1.5	2.8
1	1	13	26	2	4	3	1	4	2	1	1	1	2	2	1	1	1	1	5	5	5	5	5	5	1	1	1	1	1	1	1	1	1	5	1.5	1	4.428571428571429	1	1.8
1	1	12	26	2	4	3	0	3	1	0	3	4	5	5	1	2	2	1	5	4	4	4	4	4	4	1	1	1	1	1	2	3	2	3	4.25	1.5	4.142857142857143	1	2.2
1	1	12	26	3	4	3	1	2	3	0	2	2	1	2	1	1	1	1	5	4	4	4	3	4	3	2	1	3	1	2	2	1	2	1	1.75	1	3.857142857142857	1.75	1.6
1	1	1	26	3	4	2	0	3	3	0	1	2	3	2	1	2	3	2	1	2	3	1	3	2	2	1	2	2	1	1	3	1	3	3	2	2	2	1.5	2.2
1	1	1	26	3	4	2	0	3	2	0	2	3	4	3	3	2	4	1	4	4	4	5	4	4	3	3	4	2	1	2	3	4	4	5	3	2.5	4	2.5	3.6
1	1	1	26	3	4	3	0	3	2	0	4	3	2	1	1	1	1	1	1	2	3	2	4	1	4	1	1	1	1	3	4	4	5	5	2.5	1	2.428571428571428	1	4.2
1	1	4	26	2	4	3	1	99	2	1	3	3	2	2	3	3	2	2	5	5	5	5	5	4	4	3	1	1	1	2	2	2	2	2	2.5	2.5	4.714285714285714	1.5	2
1	1	9	26	3	4	3	0	3	2	1	2	2	3	3	2	2	2	2	4	4	4	2	4	2	2	3	1	3	2	1	4	4	4	4	2.5	2	3.142857142857143	2.25	3.4
1	1	12	26	3	4	3	1	3	3	0	2	2	2	2	1	1	1	1	5	5	5	5	5	5	5	4	1	1	1	5	5	5	5	5	2	1	5	1.75	5
1	1	1	27	3	4	3	0	2	4	0	1	1	1	1	4	4	2	5	4	2	1	1	1	1	1	4	5	5	5	2	1	1	2	4	1	3.75	1.571428571428571	4.75	2
1	1	9	27	3	4	3	0	1	2	1	1	1	1	1	1	1	1	1	5	5	5	5	5	5	5	1	1	1	1	1	1	1	1	1	1	1	5	1	1
1	1	1	27	2	4	3	0	2	3	0	2	1	1	1	1	1	1	1	5	4	4	4	4	4	5	3	1	2	1	5	5	5	5	5	1.25	1	4.285714285714286	1.75	5
1	1	1	27	2	4	3	1	4	2	0	1	1	1	1	1	1	1	1	5	4	5	5	4	5	5	1	1	1	1	1	4	4	4	5	1	1	4.714285714285714	1	3.6
1	1	12	27	2	4	3	1	2	2	1	1	1	1	1	1	1	1	1	5	5	5	5	5	5	5	2	2	2	1	3	4	2	3	5	1	1	5	1.75	3.4
1	1	1	27	3	4	3	0	2	1	0	1	1	1	1	2	1	1	1	4	4	4	4	4	4	4	4	1	3	1	1	1	1	1	2	1	1.25	4	2.25	1.2
1	1	12	27	2	4	3	0	3	3	1	2	1	1	1	2	2	1	1	5	5	4	4	4	4	4	3	1	2	1	3	4	3	3	2	1.25	1.5	4.285714285714286	1.75	3
1	1	8	27	2	4	2	0	99	2	1	1	1	1	1	1	1	1	1	4	4	4	4	4	4	4	1	1	1	1	2	5	5	5	5	1	1	4	1	4.4
1	1	10	27	3	4	3	1	3	2	0	1	1	1	1	2	2	2	2	4	4	4	4	2	3	3	3	1	1	1	3	3	2	2	4	1	2	3.428571428571428	1.5	2.8
1	1	9	27	3	4	3	0	99	4	0	2	1	1	1	2	2	2	2	4	4	4	4	4	4	4	2	2	2	2	2	2	2	2	2	1.25	2	4	2	2
1	1	1	27	3	4	3	0	4	2	1	1	1	1	1	1	1	1	1	5	5	5	5	5	5	5	2	1	2	1	4	4	5	5	2	1	1	5	1.5	4
1	1	4	27	2	4	3	0	3	3	1	1	1	1	1	1	1	1	1	4	4	5	5	5	5	5	2	1	2	1	2	2	2	2	1	1	1	4.714285714285714	1.5	1.8
1	1	10	27	2	4	3	1	3	3	0	2	1	1	1	1	1	1	1	4	4	4	4	5	5	5	2	1	1	1	2	1	3	1	3	1.25	1	4.428571428571429	1.25	2
1	1	12	27	3	4	2	0	2	1	1	1	1	1	1	1	1	1	1	5	5	5	5	5	5	5	4	1	4	1	1	1	1	1	1	1	1	5	2.5	1
1	1	9	27	2	4	3	1	3	2	0	2	1	1	1	2	1	1	1	5	5	5	4	4	5	5	2	1	2	1	2	4	4	2	3	1.25	1.25	4.714285714285714	1.5	3
1	1	4	27	2	4	2	0	3	1	1	1	1	1	1	1	1	1	1	5	5	5	5	5	5	5	1	1	1	1	5	5	5	5	5	1	1	5	1	5
1	1	10	27	3	4	3	0	2	2	0	1	1	1	1	1	1	1	1	4	4	4	4	3	4	3	3	1	3	1	1	1	2	3	3	1	1	3.714285714285714	2	2
1	1	12	27	3	4	2	0	3	2	0	1	1	1	1	1	1	1	1	5	5	5	5	5	5	5	4	1	2	1	2	2	2	1	3	1	1	5	2	2
1	1	12	27	3	4	3	0	3	2	1	1	1	1	2	1	1	1	1	5	5	5	5	5	5	5	2	1	1	1	5	5	5	4	5	1.25	1	5	1.25	4.8
1	1	10	27	2	4	1	0	2	4	0	1	1	1	1	1	1	1	1	5	5	5	2	2	5	5	3	1	2	1	1	1	1	1	1	1	1	4.142857142857143	1.75	1
1	1	1	27	3	4	1	0	1	3	0	1	1	1	1	3	4	4	4	5	4	5	5	5	5	5	2	1	1	1	4	4	5	2	2	1	3.75	4.857142857142857	1.25	3.4
1	1	4	27	2	4	1	1	2	2	0	1	1	1	1	1	1	1	1	5	5	5	5	5	5	5	2	1	2	1	4	1	1	1	1	1	1	5	1.5	1.6
1	1	8	27	2	4	3	1	3	2	0	1	2	1	1	2	2	1	1	5	5	5	4	5	5	4	2	1	1	1	1	2	2	2	2	1.25	1.5	4.714285714285714	1.25	1.8
1	1	1	27	2	4	2	1	3	3	1	2	1	1	1	1	1	1	1	5	5	5	5	5	5	5	2	1	1	1	3	3	3	2	4	1.25	1	5	1.25	3
1	1	4	27	2	3	3	0	3	2	0	2	2	1	1	2	2	2	2	4	3	4	4	4	2	4	4	2	2	1	2	2	2	2	1	1.5	2	3.571428571428572	2.25	1.8
1	1	4	27	4	4	3	0	3	2	0	3	2	1	1	2	2	1	1	5	5	5	5	2	5	4	2	1	2	1	1	1	1	1	1	1.75	1.5	4.428571428571429	1.5	1
1	1	5	27	3	4	3	0	3	3	1	2	2	2	2	2	2	2	2	4	3	5	5	5	2	4	3	2	3	1	2	3	3	5	5	2	2	4	2.25	3.6
1	1	4	27	3	4	3	1	4	2	1	4	4	3	2	2	2	2	2	5	5	5	5	4	5	5	2	1	2	1	4	1	3	2	1	3.25	2	4.857142857142857	1.5	2.2
1	1	9	27	3	4	3	1	99	1	1	1	2	1	3	1	1	1	1	4	5	5	5	5	5	4	3	1	3	1	3	2	1	1	2	1.75	1	4.714285714285714	2	1.8
1	1	12	27	3	4	3	0	3	5	0	2	1	2	2	1	1	1	1	4	4	4	4	4	4	4	2	1	1	1	4	4	4	2	4	1.75	1	4	1.25	3.6
1	1	4	27	2	4	3	0	4	2	1	2	2	1	1	3	3	2	3	5	5	5	5	5	5	5	2	1	2	1	1	3	4	2	4	1.5	2.75	5	1.5	2.8
1	1	1	27	3	4	3	1	4	3	1	1	1	3	3	1	1	1	1	4	2	4	4	2	2	2	2	2	1	1	1	1	2	2	2	2	1	2.857142857142857	1.5	1.6
1	1	3	27	3	3	2	0	3	4	0	2	3	3	4	2	3	2	3	4	4	4	3	2	2	4	2	3	2	2	2	2	2	3	5	3	2.5	3.285714285714286	2.25	2.8
1	1	1	27	3	4	3	0	4	3	1	2	3	4	5	2	3	4	5	5	3	4	4	3	3	2	2	1	2	2	2	3	1	3	5	3.5	3.5	3.428571428571428	1.75	2.8
1	1	4	27	2	4	3	0	4	3	1	3	3	3	3	2	2	2	2	4	4	4	3	2	3	5	3	1	1	3	3	2	1	2	1	3	2	3.571428571428572	2	1.8
1	1	4	27	3	4	3	0	3	2	1	3	3	2	1	2	2	2	2	5	4	5	4	4	4	2	3	1	2	1	3	2	1	2	1	2.25	2	4	1.75	1.8
1	1	1	27	3	4	3	0	4	3	1	2	2	3	3	3	3	3	3	5	5	5	5	5	5	5	3	3	3	1	5	5	3	5	5	2.5	3	5	2.5	4.6
1	1	8	27	3	4	3	0	4	2	1	2	2	1	1	1	1	1	1	4	5	5	5	5	5	5	2	1	1	1	3	4	4	4	4	1.5	1	4.857142857142857	1.25	3.8
1	1	4	27	4	4	3	0	1	3	1	3	3	4	5	1	1	1	1	4	4	4	4	4	4	4	3	1	1	1	1	1	4	3	5	3.75	1	4	1.5	2.8
1	1	4	27	2	4	2	1	4	4	0	2	2	1	1	1	1	1	1	5	5	5	5	5	5	5	1	1	1	1	1	1	1	1	1	1.5	1	5	1	1
1	1	9	27	3	3	3	1	4	4	1	2	2	1	1	2	2	1	1	5	5	5	5	5	5	5	5	1	4	1	5	5	5	5	5	1.5	1.5	5	2.75	5
1	1	4	27	2	4	3	0	3	3	1	3	3	1	1	3	3	2	2	5	5	5	5	5	5	5	2	1	2	1	5	2	5	1	1	2	2.5	5	1.5	2.8
1	1	12	27	2	4	2	0	3	3	0	2	2	1	2	1	1	1	1	1	1	1	2	2	2	2	1	1	1	1	1	1	1	2	4	1.75	1	1.571428571428571	1	1.8
1	1		27	2	4	2	1	4	3	0	3	3	2	2	2	2	2	2	4	4	4	4	4	4	4	2	1	2	1	3	3	2	2	2	2.5	2	4	1.5	2.4
1	1	1	27	3	4	3	0	4	2	0	1	1	2	2	2	2	2	2	5	4	5	4	5	5	5	2	2	2	2	4	4	3	3	3	1.5	2	4.714285714285714	2	3.4
1	1	9	27	2	4	3	0	3	3	1	2	2	3	2	1	1	1	1	4	5	5	5	5	5	5	3	1	2	1	4	5	5	5	5	2.25	1	4.857142857142857	1.75	4.8
1	1	4	27	3	4	2	0	3	2	1	2	2	1	1	1	1	1	1	3	3	3	3	3	3	2	2	1	2	1	1	1	1	2	2	1.5	1	2.857142857142857	1.5	1.4
1	1	1	27	2	4	1	1	4	3	1	3	4	5	5	2	1	1	1	5	2	3	2	2	3	4	3	1	2	2	3	3	2	2	2	4.25	1.25	3	2	2.4
1	1	1	27	3	4	3	0	3	1	0	1	1	3	2	1	1	2	2	5	5	5	5	5	5	5	2	1	2	1	3	2	2	2	5	1.75	1.5	5	1.5	2.8
1	1	13	27	2	3	2	1	2	1	0	1	1	2	3	4	1	3	2	5	4	5	3	5	3	2	2	1	2	2	3	2	2	3	4	1.75	2.5	3.857142857142857	1.75	2.8
1	1	1	27	2	4	1	0	4	3	0	3	3	3	3	2	2	2	2	3	3	3	3	3	1	3	4	1	1	1	1	3	3	3	3	3	2	2.714285714285714	1.75	2.6
1	1	10	27	2	4	3	1	4	2	0	1	2	2	3	2	2	2	2	4	2	2	4	4	4	4	2	3	2	3	2	2	2	2	2	2	2	3.428571428571428	2.5	2
1	1	8	27	3	3	3	0	4	2	0	4	4	2	2	2	2	2	2	4	4	4	2	2	2	4	4	1	4	1	2	1	5	2	2	3	2	3.142857142857143	2.5	2.4
1	1	1	27	2	4	3	1	3	3	0	1	2	2	2	1	1	1	1	4	3	5	5	5	3	3	3	1	2	1	2	2	2	2	5	1.75	1	4	1.75	2.6
1	1	4	27	2	4	3	0	3	2	0	3	3	1	2	1	1	1	1	5	5	5	5	5	5	5	3	2	2	1	1	1	2	5	5	2.25	1	5	2	2.8
1	1	1	27	3	4	2	0	3	2	0	1	1	4	3	2	2	3	3	4	3	4	3	3	4	4	4	2	3	2	4	4	2	2	2	2.25	2.5	3.571428571428572	2.75	2.8
1	1	1	27	3	4	3	0	4	3	0	3	3	3	3	2	2	2	2	4	2	5	5	3	2	3	4	1	2	1	3	2	2	5	3	3	2	3.428571428571428	2	3
1	1	1	27	3	4	3	0	2	3	1	1	2	3	2	1	3	2	2	1	3	4	4	4	5	5	1	1	2	2	2	2	1	1	1	2	2	3.714285714285714	1.5	1.4
1	1	9	27	2	4	3	0	4	3	0	1	1	2	3	1	1	2	2	4	4	5	5	2	2	4	4	1	2	1	2	3	5	5	5	1.75	1.5	3.714285714285714	2	4
1	1	1	27	3	4	3	0	4	3	0	3	3	1	1	4	4	2	2	5	4	5	5	5	5	4	2	2	2	2	2	2	4	4	5	2	3	4.714285714285714	2	3.4
1	1	4	27	2	4	3	0	3	2	1	2	2	1	1	3	3	1	2	4	4	4	4	3	4	3	3	1	3	1	4	4	3	2	2	1.5	2.25	3.714285714285714	2	3
1	1	9	27	3	4	2	0	4	3	0	2	2	3	3	1	1	2	2	5	4	4	4	4	3	3	2	2	2	1	2	2	1	3	2	2.5	1.5	3.857142857142857	1.75	2
1	1	1	28	2	4	3	1	3	2	0	1	1	1	1	1	1	1	1	5	5	5	5	5	5	5	1	1	1	1	2	3	3	3	4	1	1	5	1	3
1	1	10	28	2	4	3	1	5	2	0	1	1	1	2	1	1	1	1	5	4	3	4	3	1	3	2	1	2	1	1	2	1	2	3	1.25	1	3.285714285714286	1.5	1.8
1	1	1	28	2	3	2	1	2	2	0	2	1	1	1	1	1	1	1	1	4	4	4	4	4	5	1	1	1	1	1	5	5	4	4	1.25	1	3.714285714285714	1	3.8
1	1	1	28	3	4	3	1	4	3	1	2	1	1	1	2	1	1	1	4	3	4	4	4	3	3	2	1	1	1	1	2	1	1	1	1.25	1.25	3.571428571428572	1.25	1.2
1	1	1	28	3	4	3	0	4	2	1	1	1	1	1	1	1	1	1	2	2	4	4	4	3	2	4	2	4	4	3	4	3	1	5	1	1	3	3.5	3.2
1	1	5	28	3	4	3	0	3	1	0	1	2	1	1	1	1	1	1	4	4	5	4	4	5	4	3	1	2	1	2	2	2	2	3	1.25	1	4.285714285714286	1.75	2.2
1	1	4	28	3	4	2	1	3	3	1	1	1	1	1	2	1	2	1	4	4	4	5	5	5	5	2	1	2	1	1	1	1	2	5	1	1.5	4.571428571428571	1.5	2
1	1	13	28	3	4	3	0	3	2	1	2	1	1	1	2	2	2	2	4	3	3	2	2	2	2	2	1	2	1	2	1	3	1	3	1.25	2	2.571428571428572	1.5	2
1	1	8	28	3	4	3	0	3	1	0	2	1	1	1	1	1	1	1	5	5	5	5	5	5	5	3	1	3	1	1	1	1	3	1	1.25	1	5	2	1.4
1	1	10	28	3	4	2	0	4	2	0	1	1	1	1	1	1	1	1	5	1	5	5	5	1	5	5	1	5	1	5	3	5	5	5	1	1	3.857142857142857	3	4.6
1	1	12	28	2	4	3	1	4	2	1	1	1	1	1	1	2	2	2	4	4	4	4	4	4	4	4	4	4	4	3	2	2	2	5	1	1.75	4	4	2.8
1	1	10	28	3	4	3	0	1	1	0	1	1	1	1	1	1	1	1	5	5	5	5	5	5	5	4	2	3	1	5	5	5	4	5	1	1	5	2.5	4.8
1	1	4	28	2	4	3	1	3	2	0	1	2	1	1	1	1	1	1	5	5	5	5	5	5	5	3	2	2	1	3	1	1	3	3	1.25	1	5	2	2.2
1	1	11	28	2	4	3	0	2	1	0	1	1	1	1	1	1	1	1	5	5	5	5	5	5	5	2	1	2	1	1	1	1	1	1	1	1	5	1.5	1
1	1	12	28	4	4	1	0	4	4	1	1	1	1	1	3	3	3	3	2	2	2	2	2	2	2	2	2	2	1	4	4	4	4	4	1	3	2	1.75	4
1	1	4	28	2	3	2	1	2	2	0	1	1	1	1	1	1	1	1	5	3	2	4	4	2	2	2	1	1	1	1	2	2	3	2	1	1	3.142857142857143	1.25	2
1	1	5	28	3	4	3	0	2	2	1	1	1	1	1	1	1	1	1	5	4	5	3	2	4	4	3	1	2	1	2	2	4	2	4	1	1	3.857142857142857	1.75	2.8
1	1	8	28	3	4	2	1	3	2	1	2	1	1	1	2	2	2	2	5	5	5	5	5	5	5	1	1	1	1	3	2	4	3	5	1.25	2	5	1	3.4
1	1	1	28	2	4	3	1	4	4	1	2	1	1	1	2	2	1	1	4	4	4	4	4	4	4	1	1	1	1	1	1	1	2	5	1.25	1.5	4	1	2
1	1	4	28	2	4	3	1	2	4	0	1	1	1	1	1	1	1	1	4	4	4	5	5	3	3	3	1	3	1	5	5	4	3	5	1	1	4	2	4.4
1	1		28	1	4	2	0	5	2	1	1	1	1	1	1	1	1	1	2	4	4	4	5	2	2	2	2	2	2	2	1	1	5	5	1	1	3.285714285714286	2	2.8
1	1	8	28	2	4	1	0	4	3	1	2	1	1	1	1	1	1	1	4	4	5	3	5	5	4	5	5	5	5	1	2	1	2	2	1.25	1	4.285714285714286	5	1.6
1	1	4	28	3	4	3	1	3	3	0	1	1	1	1	1	1	1	1	4	4	4	4	4	4	4	1	1	1	1	1	1	1	1	1	1	1	4	1	1
1	1	9	28	3	4	3	1	4	1	1	1	1	1	1	1	1	1	1	5	4	5	4	5	4	4	2	1	2	1	3	3	1	1	1	1	1	4.428571428571429	1.5	1.8
1	1	4	28	2	4	3	0	3	2	0	1	1	1	1	1	1	1	1	5	5	5	5	5	3	4	2	2	2	2	2	2	2	2	4	1	1	4.571428571428571	2	2.4
1	1	9	28	3	4	1	0	3	3	0	2	2	2	2	1	1	1	1	5	4	2	2	2	3	4	4	1	4	1	1	1	1	1	1	2	1	3.142857142857143	2.5	1
1	1	8	28	3	4	3	1	3	3	0	2	2	2	1	1	1	1	1	5	5	5	5	5	5	5	3	1	1	1	3	2	2	2	1	1.75	1	5	1.5	2
1	1	1	28	2	4	1	0	3	3	0	1	2	2	3	1	1	1	1	5	5	5	5	5	5	5	1	1	1	1	2	2	2	2	2	2	1	5	1	2
1	1	9	28	3	4	3	0	3	2	0	1	1	3	3	2	2	3	3	5	5	5	2	3	2	1	4	2	4	2	1	2	1	1	1	2	2.5	3.285714285714286	3	1.2
1	1	8	28	2	4	2	0	3	3	1	1	2	4	4	1	1	3	3	5	5	5	4	4	4	2	2	1	2	1	3	5	1	1	2	2.75	2	4.142857142857143	1.5	2.4
1	1	1	28	2	4	2	0	4	3	0	3	3	1	1	3	4	1	1	5	4	5	1	5	5	2	4	1	3	1	3	4	4	2	5	2	2.25	3.857142857142857	2.25	3.6
1	1	1	28	2	4	2	0	3	2	1	1	1	4	3	1	1	2	2	4	4	4	4	4	4	5	3	1	2	1	1	3	4	2	5	2.25	1.5	4.142857142857143	1.75	3
1	1	12	28	2	4	3	1	4	4	1	3	2	1	3	3	1	2	2	2	1	1	2	3	1	3	1	1	1	1	2	5	1	3	2	2.25	2	1.857142857142857	1	2.6
1	1	1	28	1	3	2	0	2	3	0	4	3	1	1	1	1	1	1	5	2	5	5	5	5	1	1	1	1	1	1	1	3	1	5	2.25	1	4	1	2.2
1	1	9	28	2	4	3	1	3	2	0	1	1	2	3	1	1	1	1	2	2	4	2	3	4	5	2	1	2	3	2	2	2	2	5	1.75	1	3.142857142857143	2	2.6
1	1	1	28	3	4	1	0	3	3	1	3	3	1	1	3	3	1	1	5	4	4	4	3	4	3	5	5	5	4	4	2	1	1	5	2	2	3.857142857142857	4.75	2.6
1	1	1	28	3	4	3	0	4	3	1	3	2	1	1	3	3	2	2	5	5	5	5	5	5	5	2	1	2	1	2	3	3	3	3	1.75	2.5	5	1.5	2.8
1	1	8	28	3	4	3	0	3	1	1	2	2	1	1	2	2	1	1	5	3	5	5	5	4	5	2	1	2	2	2	1	3	2	5	1.5	1.5	4.571428571428571	1.75	2.6
1	1	1	28	3	4	1	0	3	2	0	2	2	1	1	3	3	2	2	4	4	4	3	3	3	4	3	2	2	1	3	3	3	2	2	1.5	2.5	3.571428571428572	2	2.6
1	1	8	28	3	4	3	0	4	1	0	2	2	2	3	2	2	2	2	5	4	4	4	4	4	4	2	2	2	2	2	2	2	2	2	2.25	2	4.142857142857143	2	2
1	1	1	28	2	4	2	0	3	2	1	1	1	2	3	2	2	2	3	4	4	5	3	2	4	5	3	3	3	2	2	2	2	1	3	1.75	2.25	3.857142857142857	2.75	2
1	1	1	28	2	4	3	1	5	5	1	2	3	1	1	2	1	2	1	2	2	2	1	1	1	2	2	1	2	2	2	1	4	3	5	1.75	1.5	1.571428571428571	1.75	3
1	1	1	28	2	4	3	1	4	4	1	3	2	1	1	4	4	1	1	5	1	5	2	1	3	5	3	1	2	1	3	3	1	3	5	1.75	2.5	3.142857142857143	1.75	3
1	1	1	28	3	4	2	0	5	5	1	2	2	3	2	2	2	1	1	4	4	4	1	2	2	2	1	1	1	1	1	4	4	2	5	2.25	1.5	2.714285714285714	1	3.2
1	1	8	28	3	4	2	0	99	4	0	2	3	2	1	1	1	1	1	4	3	3	3	2	2	2	2	1	1	2	3	4	3	3	3	2	1	2.714285714285714	1.5	3.2
1	1		28	3	4	2	1	3	4	0	2	1	3	5	1	1	1	1	5	5	5	5	5	5	4	4	1	1	1	1	3	2	3	3	2.75	1	4.857142857142857	1.75	2.4
1	1	1	28	2	4	2	0	3	3	0	2	2	1	1	2	2	1	1	4	4	4	4	4	4	4	2	1	2	1	1	2	1	2	3	1.5	1.5	4	1.5	1.8
1	1	1	28	3	4	3	0	3	2	1	2	2	1	1	2	2	1	1	4	4	4	4	3	3	2	4	5	3	4	3	3	1	5	4	1.5	1.5	3.428571428571428	4	3.2
1	1	8	28	3	2	3	0	2	2	0	3	1	1	1	1	2	1	2	3	2	2	4	3	3	3	5	1	5	1	1	1	1	1	1	1.5	1.5	2.857142857142857	3	1
1	1	1	28	3	4	2	0	2	2	1	2	2	1	1	1	1	1	1	5	5	5	5	5	5	3	2	1	1	1	1	2	1	1	1	1.5	1	4.714285714285714	1.25	1.2
1	1	4	28	3	4	3	1	4	3	1	2	2	2	2	1	1	1	1	4	4	4	4	3	4	4	3	1	2	2	2	2	1	1	3	2	1	3.857142857142857	2	1.8
1	1	1	28	3	4	3	0	5	3	0	3	3	4	5	3	2	1	3	4	5	4	3	2	1	3	1	1	2	1	1	2	2	5	5	3.75	2.25	3.142857142857143	1.25	3
1	1	1	28	2	4	1	0	4	2	0	5	3	5	5	3	3	1	1	5	5	5	5	5	5	3	2	2	2	1	2	2	3	3	3	4.5	2	4.714285714285714	1.75	2.6
1	1	12	28	2	4	2	0	3	3	0	4	4	4	4	3	3	1	1	5	5	5	5	5	5	4	2	1	1	1	4	4	4	4	4	4	2	4.857142857142857	1.25	4
1	1	12	28	2	4	3	1	3	2	1	2	2	1	1	3	3	1	1	4	3	4	3	3	4	2	4	1	3	1	1	1	1	1	1	1.5	2	3.285714285714286	2.25	1
1	1	5	28	2	3	3	1	3	3	1	2	2	3	3	1	3	2	1	5	4	5	5	2	3	4	4	2	4	3	1	1	1	1	1	2.5	1.75	4	3.25	1
1	1	10	28	2	2	3	1	5	5	1	5	5	5	5	5	5	5	5	1	1	1	1	1	1	1	1	1	1	5	5	5	5	5	5	5	5	1	2	5
1	1	1	28	3	4	2	1	3	2	0	1	1	3	3	3	3	3	3	5	5	5	5	5	5	5	5	5	5	5	5	1	5	5	1	2	3	5	5	3.4
1	1	1	28	1	4	3	1	3	2	1	2	2	2	2	1	1	1	1	5	5	5	5	5	5	5	1	1	1	1	1	1	1	1	1	2	1	5	1	1
1	1	1	28	2	4	3	1	4	2	0	2	1	2	1	3	2	2	2	5	3	5	2	3	2	3	4	2	2	1	2	2	2	2	1	1.5	2.25	3.285714285714286	2.25	1.8
1	1	8	28	2	4	3	0	3	2	0	2	2	1	1	1	1	1	1	5	5	5	4	5	5	5	1	1	1	1	2	2	2	1	5	1.5	1	4.857142857142857	1	2.4
1	1	1	28	2	4	1	1	3	3	0	2	3	2	1	2	2	2	2	3	4	4	5	4	5	5	2	2	2	1	2	2	2	2	2	2	2	4.285714285714286	1.75	2
1	1	9	28	2	4	3	1	3	3	0	2	2	1	1	5	2	1	1	3	4	4	4	2	3	2	3	2	3	2	3	2	1	3	3	1.5	2.25	3.142857142857143	2.5	2.4
1	1	4	29	2	4	3	0	3	2	0	1	1	1	1	1	1	1	1	5	5	5	5	5	5	5	3	1	2	1	3	3	3	3	3	1	1	5	1.75	3
1	1	1	29	3	4	3	1	3	3	0	1	1	1	2	2	1	1	1	5	5	5	5	5	4	3	1	1	1	1	1	2	1	2	1	1.25	1.25	4.571428571428571	1	1.4
1	1	9	29	2	4	3	0	4	3	1	2	1	1	1	1	1	1	1	5	5	5	5	5	5	5	2	1	1	1	2	2	2	2	2	1.25	1	5	1.25	2
1	1	11	29	3	4	3	0	3	3	1	2	1	1	1	1	1	1	1	5	5	5	5	5	5	3	3	1	2	1	4	5	5	1	5	1.25	1	4.714285714285714	1.75	4
1	1	5	29	2	4	3	0	5	3	1	1	1	1	1	1	1	1	1	5	5	5	5	5	5	5	2	1	2	1	4	4	4	4	4	1	1	5	1.5	4
1	1	10	29	3	4	2	0	3	3	0	2	1	1	1	1	1	1	1	5	4	5	4	4	4	3	3	1	2	1	1	3	1	4	4	1.25	1	4.142857142857143	1.75	2.6
1	1	1	29	2	4	2	0	3	1	0	1	1	1	1	1	1	1	1	5	5	5	5	5	5	5	1	1	2	1	1	1	1	1	2	1	1	5	1.25	1.2
1	1	4	29	3	4	3	0	3	3	0	1	1	1	1	2	2	2	2	5	4	4	5	5	5	2	3	2	2	1	2	1	2	2	2	1	2	4.285714285714286	2	1.8
1	1	4	29	2	4	3	0	3	3	1	1	1	1	1	1	1	1	1	5	5	5	5	5	5	5	1	1	2	1	1	1	1	1	1	1	1	5	1.25	1
1	1	1	29	3	4	3	0	3	1	1	1	1	1	1	1	1	1	1	5	5	4	4	4	4	4	3	2	3	2	2	2	2	2	2	1	1	4.285714285714286	2.5	2
1	1	1	29	2	4	3	0	3	3	0	1	1	1	2	1	1	1	1	5	5	5	4	5	5	5	2	1	2	2	1	1	1	2	4	1.25	1	4.857142857142857	1.75	1.8
1	1	1	29	2	4	3	0	4	3	0	1	1	1	1	1	1	1	1	5	5	5	5	5	5	3	3	1	2	1	1	3	3	3	3	1	1	4.714285714285714	1.75	2.6
1	1	1	29	2	4	3	0	3	3	0	2	1	1	1	1	1	1	1	5	5	5	5	5	5	5	1	1	1	1	1	2	2	2	2	1.25	1	5	1	1.8
1	1	4	29	2	4	2	0	2	3	1	1	1	1	1	1	1	1	1	5	5	5	5	5	5	5	3	1	2	1	5	5	5	5	5	1	1	5	1.75	5
1	1	1	29	2	4	3	0	3	3	1	1	1	1	1	1	1	1	1	4	4	4	4	4	4	4	1	1	1	1	4	4	4	4	4	1	1	4	1	4
1	1	4	29	3	4	3	0	3	2	0	1	1	1	1	1	1	1	1	5	4	5	4	4	4	5	4	1	2	1	1	1	1	3	1	1	1	4.428571428571429	2	1.4
1	1	9	29	2	4	3	1	3	4	1	1	2	1	1	2	2	2	2	5	5	5	5	5	3	3	1	1	2	1	1	1	4	5	5	1.25	2	4.428571428571429	1.25	3.2
1	1	10	29	3	4	3	1	3	2	1	1	1	1	1	1	1	1	1	5	4	5	3	3	2	3	2	1	2	1	1	1	1	2	2	1	1	3.571428571428572	1.5	1.4
1	1	8	29	3	4	2	0	3	2	1	1	1	1	1	1	1	1	1	5	5	5	5	5	5	5	4	1	1	1	2	2	1	2	3	1	1	5	1.75	2
1	1	1	29	2	4	2	1	3	2	1	1	1	1	1	1	1	1	1	5	5	5	5	5	5	5	1	1	1	1	5	5	5	5	5	1	1	5	1	5
1	1	1	29	3	4	2	1	3	1	0	2	3	1	1	2	2	1	1	5	4	5	3	4	4	5	1	1	1	1	2	3	4	3	3	1.75	1.5	4.285714285714286	1	3
1	1	9	29	3	4	2	0	3	3	0	2	2	1	2	3	3	3	3	4	4	3	3	3	3	3	2	1	2	1	2	2	1	1	3	1.75	3	3.285714285714286	1.5	1.8
1	1	1	29	3	4	2	1	4	2	1	4	4	4	4	1	1	1	1	5	5	5	5	5	5	5	1	2	1	1	2	5	2	4	5	4	1	5	1.25	3.6
1	1	1	29	2	4	1	0	3	3	1	2	2	1	1	1	1	1	1	5	3	5	5	5	3	1	1	1	1	1	1	2	1	1	1	1.5	1	3.857142857142857	1	1.2
1	1	1	29	3	4	1	0	4	3	1	2	2	1	2	2	2	2	2	4	4	4	4	4	4	3	3	2	3	2	3	4	2	2	2	1.75	2	3.857142857142857	2.5	2.6
1	1	4	29	3	4	2	0	5	2	1	1	1	2	2	1	1	1	1	5	5	5	5	5	4	4	2	2	2	1	1	1	1	1	1	1.5	1	4.714285714285714	1.75	1
1	1	1	29	3	4	3	1	4	2	1	1	2	3	4	2	2	3	3	5	5	4	4	4	4	3	2	1	2	1	5	5	1	1	1	2.5	2.5	4.142857142857143	1.5	2.6
1	1	1	29	4	4	3	1	3	2	1	2	2	3	3	2	2	2	2	5	5	5	5	4	5	4	3	2	2	2	2	2	1	2	2	2.5	2	4.714285714285714	2.25	1.8
1	1	12	29	3	4	3	0	3	3	0	2	3	4	4	1	1	1	1	4	1	4	2	2	2	3	3	1	2	1	2	5	5	3	5	3.25	1	2.571428571428572	1.75	4
1	1	1	29	3	4	2	0	4	4	1	2	2	3	3	2	2	1	1	4	4	4	4	4	4	4	2	1	1	1	3	2	3	3	1	2.5	1.5	4	1.25	2.4
1	1	1	29	2	4	3	1	3	3	1	2	3	1	1	1	2	1	1	4	5	5	5	4	5	4	1	1	3	5	5	3	3	5	5	1.75	1.25	4.571428571428571	2.5	4.2
1	1	9	29	2	4	3	0	3	2	0	2	2	1	1	2	2	1	1	4	4	4	4	4	4	3	4	4	4	4	2	3	2	3	5	1.5	1.5	3.857142857142857	4	3
1	1	12	29	3	4	2	0	4	3	1	2	3	3	3	1	1	1	1	5	5	5	5	5	5	5	2	2	2	1	1	1	4	5	4	2.75	1	5	1.75	3
1	1	1	29	3	4	3	1	4	4	1	3	3	2	2	4	4	2	2	2	2	2	2	2	2	4	5	1	2	1	2	1	1	1	3	2.5	3	2.285714285714286	2.25	1.6
1	1	4	29	2	4	3	1	3	3	0	2	1	3	2	1	1	1	1	5	5	5	5	5	5	5	1	1	1	1	2	2	2	1	1	2	1	5	1	1.6
1	1	1	29	3	4	3	0	3	2	0	2	2	2	2	1	1	1	1	2	2	2	2	2	2	2	1	1	1	1	2	2	2	2	2	2	1	2	1	2
1	1	7	29	3	4	3	0	4	3	0	2	2	3	3	2	2	3	3	5	5	5	5	5	5	5	3	1	3	1	2	2	1	1	2	2.5	2.5	5	2	1.6
1	1	1	29	3	4	3	0	5	4	1	4	3	2	2	4	4	4	4	5	1	5	3	4	1	4	1	1	1	1	4	4	2	1	1	2.75	4	3.285714285714286	1	2.4
1	1	9	29	3	4	3	1	4	5	0	2	2	1	1	3	3	1	1	4	3	4	4	4	4	4	4	1	4	1	1	3	2	2	2	1.5	2	3.857142857142857	2.5	2
1	1	2	29	3	3	3	0	3	3	1	2	2	2	2	3	2	2	2	5	4	5	4	4	4	4	5	1	4	1	3	4	3	5	5	2	2.25	4.285714285714286	2.75	4
1	1	12	29	2	4	2	0	4	2	0	1	2	4	3	2	2	2	2	5	1	4	2	2	1	1	3	1	2	2	4	1	1	5	1	2.5	2	2.285714285714286	2	2.4
1	1	4	29	3	4	3	1	3	1	0	2	2	1	2	1	1	1	1	5	5	5	2	2	4	3	4	2	4	1	2	2	1	1	1	1.75	1	3.714285714285714	2.75	1.4
1	1	10	29	2	4	3	0	3	2	0	3	3	4	3	2	3	3	3	2	3	2	3	3	3	3	2	2	2	1	4	4	1	1	1	3.25	2.75	2.714285714285714	1.75	2.2
1	1	4	29	2	4	3	0	3	99	0	2	2	3	3	2	2	3	3	4	3	3	3	4	3	4	3	2	3	1	4	4	3	3	3	2.5	2.5	3.428571428571428	2.25	3.4
1	1	9	29	3	4	3	1	4	3	1	2	2	3	2	1	1	1	1	5	4	5	5	5	5	5	2	1	1	1	4	3	5	4	3	2.25	1	4.857142857142857	1.25	3.8
1	1	9	29	3	4	3	0	3	2	1	3	1	1	1	2	1	1	1	4	4	4	4	4	4	5	4	1	2	1	4	4	2	3	4	1.5	1.25	4.142857142857143	2	3.4
1	1	10	29	2	4	3	0	4	4	1	3	3	1	1	2	2	1	1	4	4	4	5	5	5	5	1	1	1	1	1	1	4	1	1	2	1.5	4.571428571428571	1	1.6
1	1	12	29	3	4	2	1	3	2	1	2	2	1	1	1	1	1	1	5	5	5	4	5	5	4	2	1	2	1	1	1	1	3	3	1.5	1	4.714285714285714	1.5	1.8
1	1	8	29	3	4	3	1	4	4	1	1	1	2	2	2	1	1	1	5	5	5	5	5	5	5	2	1	1	1	2	2	2	2	1	1.5	1.25	5	1.25	1.8
1	1	1	29	3	4	3	1	3	4	1	3	3	3	1	2	2	1	1	5	5	5	5	3	5	3	3	1	2	1	2	2	2	3	3	2.5	1.5	4.428571428571429	1.75	2.4
1	1	1	30	3	4	2	0	3	3	0	1	1	1	1	2	2	2	2	5	5	5	5	5	5	5	4	4	4	4	1	1	1	1	1	1	2	5	4	1
1	1	1	30	3	4	3	1	4	2	1	2	1	1	1	1	1	1	1	5	5	5	5	5	3	3	2	1	2	1	1	1	1	1	1	1.25	1	4.428571428571429	1.5	1
1	1	8	30	3	4	2	0	3	2	1	1	1	1	1	1	1	1	1	5	5	5	5	5	5	5	3	1	2	1	2	2	2	2	2	1	1	5	1.75	2
1	1	9	30	2	4	3	0	3	3	0	1	1	1	1	1	1	1	1	5	5	5	5	5	5	5	1	1	1	1	1	1	1	1	1	1	1	5	1	1
1	1	1	30	2	4	3	0	2	1	0	2	1	1	1	3	1	1	1	5	5	5	5	5	5	5	5	1	3	1	1	1	1	5	1	1.25	1.5	5	2.5	1.8
1	1	8	30	3	4	3	0	3	2	1	1	1	1	1	1	1	1	1	5	5	5	5	5	3	3	1	1	1	1	1	1	1	1	3	1	1	4.428571428571429	1	1.4
1	1	12	30	2	99	3	0	3	5	0	1	1	1	1	3	3	3	3	5	5	5	5	5	5	5	1	1	1	1	5	5	5	5	5	1	3	5	1	5
1	1	10	30	3	4	3	0	2	3	0	1	2	1	1	1	1	1	1	5	3	5	3	4	2	3	1	1	1	1	3	1	5	2	5	1.25	1	3.571428571428572	1	3.2
1	1	1	30	3	4	1	0	3	1	0	1	1	1	1	2	2	2	2	5	4	5	4	5	5	5	1	1	1	1	3	4	5	3	5	1	2	4.714285714285714	1	4
1	1	4	30	2	4	2	0	3	3	0	1	1	1	1	1	1	1	1	5	5	5	5	5	5	5	3	1	3	1	2	3	2	3	3	1	1	5	2	2.6
1	1	4	30	2	4	3	1	3	1	1	2	1	1	1	1	1	1	1	4	4	4	4	5	5	5	2	1	2	1	2	4	4	4	5	1.25	1	4.428571428571429	1.5	3.8
1	1	1	30	3	4	2	0	3	2	0	2	1	1	1	2	1	1	1	5	4	5	5	4	4	4	2	1	2	2	2	2	2	1	2	1.25	1.25	4.428571428571429	1.75	1.8
1	1	1	30	2	4	3	1	3	4	1	2	1	1	1	2	1	1	1	4	4	4	4	4	4	3	1	1	1	1	3	1	1	1	1	1.25	1.25	3.857142857142857	1	1.4
1	1	4	30	3	4	3	1	3	2	0	1	1	1	2	1	1	1	1	5	4	4	4	4	4	5	2	1	1	1	2	2	3	3	3	1.25	1	4.285714285714286	1.25	2.6
1	1	8	30	3	4	3	0	3	2	1	2	1	1	1	2	2	2	2	5	4	5	5	5	4	4	1	1	1	1	2	2	1	1	3	1.25	2	4.571428571428571	1	1.8
1	1	1	30	3	4	3	0	4	1	0	1	1	1	1	2	2	1	1	4	4	4	2	3	4	5	4	2	4	1	3	3	3	5	5	1	1.5	3.714285714285714	2.75	3.8
1	1	8	30	2	4	3	1	2	2	1	1	1	1	1	1	1	1	1	5	5	5	5	5	5	3	1	1	1	1	4	3	3	3	1	1	1	4.714285714285714	1	2.8
1	1	1	30	2	4	3	0	2	2	1	2	1	1	1	2	1	1	1	5	5	5	5	5	5	5	3	1	3	1	3	1	5	5	5	1.25	1.25	5	2	3.8
1	1	1	30	2	4	3	0	3	3	0	1	1	1	1	2	2	2	2	5	5	5	5	5	5	5	1	1	1	1	1	1	1	1	5	1	2	5	1	1.8
1	1	1	30	2	4	3	1	4	2	1	2	2	3	1	2	2	2	2	5	5	5	5	5	5	3	5	5	5	1	1	1	1	1	1	2	2	4.714285714285714	4	1
1	1	1	30	1	4	3	1	3	2	0	3	5	5	5	5	5	2	3	4	4	4	3	4	4	4	4	4	2	2	2	2	2	2	4	4.5	3.75	3.857142857142857	3	2.4
1	1	12	30	3	4	3	0	3	2	0	1	1	2	2	1	1	1	1	5	5	5	5	4	4	4	4	1	3	1	1	1	2	2	3	1.5	1	4.571428571428571	2.25	1.8
1	1	1	30	2	4	3	0	3	2	0	2	2	1	1	2	2	1	1	5	5	4	4	4	5	5	2	1	2	1	1	3	3	3	3	1.5	1.5	4.571428571428571	1.5	2.6
1	1	1	30	2	4	3	1	3	2	1	3	3	3	4	2	2	2	2	4	4	4	4	4	4	4	2	1	1	1	3	2	1	4	1	3.25	2	4	1.25	2.2
1	1	1	30	3	4	3	1	3	4	1	3	3	3	3	3	3	3	3	5	5	5	5	5	5	5	3	1	3	2	5	5	5	5	5	3	3	5	2.25	5
1	1	11	30	4	4	3	0	99	1	0	1	1	2	2	1	1	1	1	5	5	5	5	5	5	4	3	2	2	5	4	5	2	3	3	1.5	1	4.857142857142857	3	3.4
1	1	1	30	3	4	3	0	3	2	0	3	4	5	4	3	3	1	2	3	2	5	3	2	1	1	2	1	2	1	2	1	2	5	4	4	2.25	2.428571428571428	1.5	2.8
1	1	12	30	4	4	3	1	3	2	0	2	2	1	1	1	1	1	1	4	4	5	4	4	5	5	2	2	2	2	3	3	3	2	5	1.5	1	4.428571428571429	2	3.2
1	1	4	30	3	4	3	0	3	2	0	1	1	2	2	2	2	2	2	5	5	5	1	1	4	4	2	1	2	1	2	2	5	5	5	1.5	2	3.571428571428572	1.5	3.8
1	1		30	3	4	1	1	4	2	0	3	2	1	1	3	2	2	2	4	3	3	3	4	3	3	3	2	4	2	3	2	2	2	2	1.75	2.25	3.285714285714286	2.75	2.2
1	1	5	30	3	4	3	0	4	3	0	1	1	2	2	1	1	1	1	5	5	5	5	5	5	5	2	1	1	1	1	1	1	1	1	1.5	1	5	1.25	1
1	1	6	30	3	99	3	0	3	4	0	2	2	2	2	1	1	1	2	5	5	5	4	5	2	5	2	1	2	1	1	2	5	1	5	2	1.25	4.428571428571429	1.5	2.8
1	1	1	30	1	4	3	0	3	2	0	4	4	5	5	1	1	1	1	2	2	3	3	3	4	1	1	1	1	1	1	1	4	3	4	4.5	1	2.571428571428572	1	2.6
1	1	1	30	3	4	3	1	4	2	1	2	2	2	2	1	1	1	1	4	2	4	2	2	3	2	4	1	2	1	1	1	1	1	1	2	1	2.714285714285714	2	1
1	1	1	30	2	4	3	0	3	3	1	2	2	3	2	2	2	2	2	4	3	3	4	4	4	3	2	1	2	2	1	2	1	2	4	2.25	2	3.571428571428572	1.75	2
1	1	1	30	4	4	2	1	4	2	1	2	2	1	1	1	1	1	1	1	1	1	1	1	1	1	1	1	1	1	1	1	1	1	1	1.5	1	1	1	1
1	1	12	30	2	4	3	1	4	3	1	3	3	1	1	1	1	1	1	5	5	5	5	5	5	5	2	2	2	2	1	3	2	3	5	2	1	5	2	2.8
1	1	1	30	3	4	2	0	2	2	0	2	2	3	3	2	2	2	2	4	4	4	4	4	4	4	1	1	1	1	2	2	3	5	3	2.5	2	4	1	3
1	1	8	30	2	4	3	0	99	2	0	2	2	1	2	3	2	2	2	5	5	5	5	3	3	4	5	1	5	1	5	5	5	5	5	1.75	2.25	4.285714285714286	3	5
1	1	1	30	2	4	1	0	3	2	0	3	2	4	5	3	3	3	3	5	5	5	5	5	5	3	5	3	3	3	3	1	1	1	1	3.5	3	4.714285714285714	3.5	1.4
1	1	4	30	3	4	2	0	3	3	1	2	2	2	1	2	2	2	2	2	2	2	2	2	2	2	4	3	4	2	2	4	3	3	4	1.75	2	2	3.25	3.2
1	1	4	30	2	4	2	1	2	2	0	1	1	2	2	1	1	1	1	4	4	4	4	4	4	4	2	1	3	1	1	1	1	2	4	1.5	1	4	1.75	1.8
1	1	1	30	3	4	3	1	4	3	1	3	3	3	3	3	3	3	3	3	2	3	3	2	2	2	3	2	3	2	2	2	2	2	1	3	3	2.428571428571428	2.5	1.8
1	1	1	30	3	4	2	0	3	2	1	1	1	2	2	1	1	1	1	3	3	4	3	4	3	3	4	2	3	3	2	2	4	3	5	1.5	1	3.285714285714286	3	3.2
1	1	12	30	2	4	3	0	4	3	0	1	1	2	4	1	1	1	1	4	5	5	5	4	5	5	2	1	2	1	2	2	1	2	2	2	1	4.714285714285714	1.5	1.8
1	1	1	30	4	4	3	0	5	5	1	4	3	5	3	3	3	4	2	2	2	3	2	2	2	2	3	2	3	3	2	2	2	4	2	3.75	3	2.142857142857143	2.75	2.4
1	1	1	30	3	4	3	0	4	2	1	2	2	2	2	2	2	2	2	5	5	5	5	4	5	5	2	1	1	1	1	1	2	4	5	2	2	4.857142857142857	1.25	2.6
1	1	1	30	1	3	1	0	4	2	0	3	3	4	5	1	1	2	1	5	5	5	5	5	5	5	1	1	1	1	1	1	1	1	1	3.75	1.25	5	1	1
1	1	8	30	3	4	3	1	4	2	1	2	2	2	2	2	2	2	2	5	5	5	5	5	4	4	2	1	2	1	1	1	1	1	5	2	2	4.714285714285714	1.5	1.8
1	1	4	30	2	4	3	0	2	2	0	2	2	2	2	2	2	2	2	4	4	4	4	4	4	4	2	2	2	2	2	2	2	2	2	2	2	4	2	2
1	1	4	30	3	4	2	0	4	3	1	3	2	1	1	3	3	1	1	5	3	5	4	3	2	3	4	1	2	2	2	1	5	1	2	1.75	2	3.571428571428572	2.25	2.2
1	1	9	30	2	4	3	0	4	5	0	4	3	1	1	4	4	2	2	2	2	4	4	4	4	5	5	2	2	2	4	2	4	2	5	2.25	3	3.571428571428572	2.75	3.4
1	1	1	30	2	4	2	0	4	4	1	2	2	1	1	2	2	2	2	3	3	3	2	2	2	3	2	2	2	1	2	1	1	5	3	1.5	2	2.571428571428572	1.75	2.4
1	1	1	31	3	4	3	0	3	4	1	1	1	1	1	1	2	2	1	5	5	5	5	4	4	5	1	1	1	1	1	4	1	1	1	1	1.5	4.714285714285714	1	1.6
1	1	4	31	2	4	3	1	3	2	0	2	1	1	1	2	2	2	1	5	5	5	5	5	5	4	2	1	2	2	3	3	3	4	3	1.25	1.75	4.857142857142857	1.75	3.2
1	1	12	31	2	3	3	0	2	2	0	1	1	1	2	1	1	1	1	5	5	5	5	5	5	5	1	1	1	1	1	1	1	4	4	1.25	1	5	1	2.2
1	1	1	31	3	4	2	0	3	2	0	1	1	1	1	1	1	1	1	5	5	5	5	5	5	5	1	1	1	1	1	1	1	1	1	1	1	5	1	1
1	1	1	31	3	4	3	0	3	1	0	1	1	1	1	1	1	1	1	5	5	5	5	5	5	5	4	4	4	1	2	3	5	5	5	1	1	5	3.25	4
1	1	8	31	2	4	3	0	3	1	0	1	1	1	1	1	1	1	1	5	5	5	5	5	5	5	2	1	2	1	3	3	1	2	5	1	1	5	1.5	2.8
1	1	8	31	2	4	3	0	2	1	0	1	1	1	1	1	1	1	1	5	5	5	5	5	5	5	1	1	1	1	1	1	1	1	1	1	1	5	1	1
1	1	4	31	3	4	2	1	4	2	0	1	1	1	1	1	1	1	1	5	5	5	5	5	5	5	2	1	1	1	3	3	4	3	4	1	1	5	1.25	3.4
1	1	4	31	3	4	3	1	2	1	0	1	1	1	1	1	1	1	1	5	5	5	5	5	5	5	2	1	2	1	1	1	1	1	1	1	1	5	1.5	1
1	1	4	31	3	4	3	0	4	4	1	1	1	1	1	1	1	1	1	5	4	5	3	5	5	5	3	1	2	2	1	3	3	1	1	1	1	4.571428571428571	2	1.8
1	1	1	31	2	4	3	0	2	2	1	2	1	1	1	1	1	1	1	4	4	4	4	4	4	4	3	1	3	1	3	4	1	1	1	1.25	1	4	2	2
1	1	10	31	2	4	3	0	3	3	1	1	1	2	1	1	1	1	1	4	3	2	3	3	3	5	1	1	2	2	2	1	3	1	5	1.25	1	3.285714285714286	1.5	2.4
1	1	10	31	3	4	3	1	3	1	0	1	1	1	1	1	1	1	1	5	5	5	5	5	5	5	2	1	2	1	2	2	2	2	2	1	1	5	1.5	2
1	1	12	31	2	4	1	0	3	3	1	2	1	1	1	1	1	1	1	5	5	5	5	4	4	4	2	1	2	2	2	2	1	1	2	1.25	1	4.571428571428571	1.75	1.6
1	1	1	31	2	4	3	0	4	2	1	2	2	3	4	2	1	3	4	5	4	5	4	4	2	3	3	1	3	2	1	1	2	3	3	2.75	2.5	3.857142857142857	2.25	2
1	1	12	31	2	4	3	0	5	4	1	2	2	1	1	2	2	1	2	5	4	5	4	4	4	4	3	1	3	1	3	3	1	2	5	1.5	1.75	4.285714285714286	2	2.8
1	1	1	31	3	4	3	0	4	5	0	3	3	3	3	2	2	2	2	4	5	4	5	5	5	4	3	1	3	2	1	2	1	2	2	3	2	4.571428571428571	2.25	1.6
1	1	12	31	2	4	2	1	3	3	0	1	1	1	3	1	1	1	1	5	5	5	5	5	5	5	1	1	1	1	1	5	5	3	5	1.5	1	5	1	3.8
1	1	1	31	3	4	3	1	3	2	0	2	2	1	1	1	1	1	1	4	4	4	4	4	4	4	3	1	2	1	5	5	4	4	4	1.5	1	4	1.75	4.4
1	1	1	31	2	4	3	0	3	1	0	2	2	1	1	1	1	1	1	5	5	5	5	5	5	5	2	1	1	2	1	1	2	1	2	1.5	1	5	1.5	1.4
1	1	12	31	1	4	3	1	3	2	0	2	3	4	5	5	5	5	5	4	3	4	5	3	4	2	3	4	2	1	3	4	2	1	3	3.5	5	3.571428571428572	2.5	2.6
1	1	1	31	2	4	3	0	3	4	0	1	2	1	2	2	2	2	2	4	4	4	4	4	3	4	2	1	2	2	2	3	2	3	3	1.5	2	3.857142857142857	1.75	2.6
1	1	4	31	2	4	3	1	4	3	0	1	2	3	2	1	1	2	2	4	4	4	5	5	4	4	4	4	4	5	2	3	2	1	1	2	1.5	4.285714285714286	4.25	1.8
1	1	4	31	3	4	2	0	99	2	0	1	2	2	2	1	1	1	1	5	5	5	5	5	5	5	1	1	1	1	2	2	2	2	2	1.75	1	5	1	2
1	1	4	31	1	4	3	0	1	1	0	2	2	1	1	1	1	1	1	5	5	5	5	5	1	3	2	1	2	1	3	3	4	2	5	1.5	1	4.142857142857143	1.5	3.4
1	1	12	31	2	4	2	1	3	1	1	2	2	1	1	1	1	1	1	5	5	5	5	5	5	5	2	1	2	1	1	1	1	1	1	1.5	1	5	1.5	1
1	1	1	31	2	3	2	0	3	4	0	2	2	2	2	1	1	1	1	5	5	5	5	5	5	5	2	1	4	1	3	1	1	3	5	2	1	5	2	2.6
1	1	1	31	3	4	3	0	3	4	1	3	3	1	1	1	1	1	1	3	3	3	3	3	3	3	5	1	5	3	3	3	1	1	1	2	1	3	3.5	1.8
1	1	8	31	2	4	3	0	3	2	0	3	2	2	2	2	2	1	1	4	4	4	4	3	4	3	3	1	2	1	3	3	4	2	4	2.25	1.5	3.714285714285714	1.75	3.2
1	1	4	31	3	4	2	1	3	2	1	2	2	2	1	1	1	1	1	5	4	4	4	4	4	5	2	1	2	1	2	2	4	4	4	1.75	1	4.285714285714286	1.5	3.2
1	1	9	31	3	4	2	0	3	2	1	3	3	3	3	2	2	2	2	4	4	4	4	4	4	4	2	2	2	2	2	2	1	1	2	3	2	4	2	1.6
1	1	1	31	1	4	3	0	3	1	0	5	5	5	5	2	2	2	2	5	5	5	5	5	5	5	3	3	3	3	3	3	2	3	3	5	2	5	3	2.8
1	1	1	31	3	4	3	0	3	3	1	2	2	1	1	2	1	1	1	5	5	5	5	5	5	5	1	1	1	1	3	3	3	3	3	1.5	1.25	5	1	3
1	1		31	2	4	3	0	3	2	0	3	3	3	3	2	2	1	1	4	3	4	4	4	3	2	2	2	2	1	3	3	2	2	5	3	1.5	3.428571428571428	1.75	3
1	1	1	31	3	4	3	0	3	1	0	2	2	1	1	1	1	1	1	5	5	5	5	5	5	3	4	1	5	1	2	4	2	2	1	1.5	1	4.714285714285714	2.75	2.2
1	1	1	31	3	4	1	0	3	3	0	2	3	1	2	1	2	2	2	5	2	5	3	2	4	2	5	1	3	2	1	1	1	1	1	2	1.75	3.285714285714286	2.75	1
1	1	1	32	2	99	3	0	3	3	0	2	1	1	1	1	1	1	1	5	5	5	5	5	5	5	2	2	2	1	2	3	2	4	1	1.25	1	5	1.75	2.4
1	1	4	32	2	4	3	0	3	2	1	1	1	1	1	1	1	1	1	5	5	5	5	5	5	5	1	1	1	1	1	1	1	1	1	1	1	5	1	1
1	1	4	32	3	4	3	0	3	3	0	1	1	1	1	1	1	1	1	5	4	5	5	4	4	4	3	1	2	1	1	3	2	1	5	1	1	4.428571428571429	1.75	2.4
1	1	9	32	2	4	3	0	4	2	0	1	1	1	1	1	1	1	1	5	5	5	5	5	5	5	1	1	1	1	5	5	5	5	5	1	1	5	1	5
1	1	4	32	3	4	3	0	4	3	0	1	1	1	1	1	1	1	1	5	5	5	5	5	5	5	3	1	3	3	1	1	1	1	1	1	1	5	2.5	1
1	1	9	32	3	4	3	1	3	1	1	1	1	1	1	1	1	1	1	5	5	5	5	5	5	3	2	1	1	1	2	2	2	1	3	1	1	4.714285714285714	1.25	2
1	1		32	1	4	1	0	99	99	0	1	1	1	1	1	1	1	1	5	5	5	5	5	5	5	1	1	1	1	1	1	1	1	1	1	1	5	1	1
1	1	13	32	2	4	3	0	2	3	0	1	2	1	1	1	1	1	1	5	4	5	3	3	4	4	1	1	2	1	3	4	2	1	4	1.25	1	4	1.25	2.8
1	1	1	32	2	4	3	0	4	1	0	1	1	1	1	1	1	1	1	1	5	5	5	5	5	5	2	2	5	5	5	5	5	5	5	1	1	4.428571428571429	3.5	5
1	1	1	32	3	4	3	0	3	3	1	1	2	1	1	2	2	1	1	5	5	5	5	5	5	5	3	2	2	1	3	1	5	2	1	1.25	1.5	5	2	2.4
1	1	8	32	3	4	2	0	3	3	0	1	1	2	1	1	1	1	1	4	4	4	4	4	4	4	2	2	2	2	4	4	4	4	4	1.25	1	4	2	4
1	1	1	32	3	4	3	1	99	4	0	1	1	1	1	1	1	1	1	4	4	4	4	4	4	4	2	1	1	1	4	1	1	1	4	1	1	4	1.25	2.2
1	1	1	32	2	4	3	0	1	4	0	2	1	1	1	1	1	1	1	5	5	5	5	5	5	5	1	1	1	1	1	1	1	1	1	1.25	1	5	1	1
1	1	9	32	3	4	2	0	2	2	1	1	1	2	1	1	1	1	1	5	5	5	5	5	5	5	1	1	1	1	1	1	1	1	1	1.25	1	5	1	1
1	1	1	32	3	4	1	0	2	2	0	1	1	1	1	1	1	1	1	5	5	5	5	5	5	5	1	1	1	1	2	2	5	1	1	1	1	5	1	2.2
1	1	3	32	2	4	1	0	3	2	1	1	1	1	1	1	1	1	1	1	5	5	5	5	5	5	1	1	1	1	5	5	5	5	5	1	1	4.428571428571429	1	5
1	1	10	32	3	4	3	0	3	1	0	1	1	1	1	1	1	1	1	5	5	5	5	5	5	5	1	1	1	1	1	5	5	1	5	1	1	5	1	3.4
1	1	9	32	2	4	3	0	3	2	0	1	2	1	1	1	1	1	1	5	5	5	5	5	5	5	3	1	3	1	3	3	3	3	3	1.25	1	5	2	3
1	1	10	32	3	4	3	0	3	3	0	1	1	1	1	1	1	1	1	5	5	5	4	4	4	5	2	1	1	1	4	2	1	1	1	1	1	4.571428571428571	1.25	1.8
1	1	1	32	2	4	1	1	3	3	0	1	1	1	1	1	1	1	1	5	4	4	3	4	3	4	1	1	1	1	2	2	2	3	3	1	1	3.857142857142857	1	2.4
1	1	12	32	2	4	2	1	3	2	0	3	3	3	1	2	2	2	2	5	5	5	5	5	5	5	1	1	1	1	2	2	2	4	3	2.5	2	5	1	2.6
1	1	1	32	2	4	3	0	4	4	0	3	3	1	1	4	2	1	1	4	4	4	4	4	4	3	1	1	1	1	1	1	1	2	4	2	2	3.857142857142857	1	1.8
1	1	1	32	3	4	2	0	2	2	0	3	1	1	1	1	1	1	1	5	5	5	5	5	5	5	3	1	3	1	1	1	1	3	5	1.5	1	5	2	2.2
1	1	12	32	2	4	3	0	4	3	0	5	5	5	5	1	1	1	1	5	5	5	5	5	5	5	1	1	1	1	1	4	5	5	5	5	1	5	1	4
1	1	1	32	3	4	3	0	3	4	1	1	1	2	2	1	1	1	1	4	5	5	3	4	4	3	3	2	2	2	1	1	1	2	2	1.5	1	4	2.25	1.4
1	1	12	32	3	4	3	1	3	2	1	2	2	1	1	1	1	1	1	5	5	5	5	5	5	5	4	1	2	1	3	4	2	4	2	1.5	1	5	2	3
1	1	10	32	2	4	3	1	3	2	0	1	2	2	2	1	1	1	1	5	5	5	5	3	4	5	1	1	3	1	1	1	1	1	1	1.75	1	4.571428571428571	1.5	1
1	1	4	32	3	4	3	0	5	4	1	3	3	3	3	2	2	2	2	5	5	5	5	5	5	3	2	2	2	2	2	2	1	3	3	3	2	4.714285714285714	2	2.2
1	1	9	32	2	4	3	0	4	4	1	3	2	3	4	3	3	2	2	3	2	3	2	2	2	2	3	2	3	1	2	2	2	2	4	3	2.5	2.285714285714286	2.25	2.4
1	1	12	32	2	4	3	0	4	4	1	2	2	1	1	1	1	1	1	5	4	4	4	1	4	1	2	1	1	1	1	1	1	1	1	1.5	1	3.285714285714286	1.25	1
1	1	4	32	3	4	3	0	3	1	0	1	1	2	2	1	1	2	2	5	4	5	5	4	4	5	4	4	4	1	1	3	3	2	3	1.5	1.5	4.571428571428571	3.25	2.4
1	1	4	32	2	4	3	0	4	3	1	2	1	1	2	2	2	2	2	5	5	5	4	4	5	5	3	2	2	1	3	3	2	1	4	1.5	2	4.714285714285714	2	2.6
1	1	4	32	2	4	3	0	3	5	0	1	2	3	3	2	2	1	1	4	5	5	5	5	5	5	2	1	2	1	3	5	5	2	5	2.25	1.5	4.857142857142857	1.5	4
1	1	9	32	3	4	3	0	3	2	0	2	2	1	1	1	1	1	1	5	5	5	5	5	5	5	2	1	2	1	1	1	1	1	1	1.5	1	5	1.5	1
1	1	1	32	2	4	3	0	99	2	0	2	2	1	1	1	1	1	1	4	2	4	4	4	2	2	3	1	2	1	3	3	3	2	2	1.5	1	3.142857142857143	1.75	2.6
1	1	1	32	3	4	3	0	4	2	1	2	2	1	1	2	2	1	1	5	4	5	4	2	3	5	3	1	1	1	1	1	4	3	5	1.5	1.5	4	1.5	2.8
1	1	9	32	2	4	2	1	4	3	0	3	1	1	1	2	2	2	2	4	4	4	4	4	4	4	2	2	2	2	2	3	2	3	2	1.5	2	4	2	2.4
1	1	4	32	4	4	3	1	3	3	1	2	2	3	3	1	1	1	1	5	5	5	3	4	5	5	3	2	2	2	3	3	3	3	5	2.5	1	4.571428571428571	2.25	3.4
1	1	1	32	2	4	3	0	3	2	1	2	2	2	2	2	2	2	2	5	5	5	5	5	5	5	2	2	2	1	2	2	3	3	3	2	2	5	1.75	2.6
1	1	1	32	3	4	3	0	4	4	1	2	2	1	2	2	2	2	2	3	3	3	3	2	2	3	2	2	2	2	2	3	3	3	3	1.75	2	2.714285714285714	2	2.8
1	1	12	32	2	4	3	0	3	3	0	3	2	1	1	1	1	1	1	5	5	5	5	5	5	5	1	1	1	1	1	5	5	5	5	1.75	1	5	1	4.2
1	1	1	32	3	4	3	0	4	2	0	2	2	2	1	2	2	2	1	4	4	4	4	3	4	3	2	1	2	3	3	1	4	3	1	1.75	1.75	3.714285714285714	2	2.4
1	1	2	32	3	4	3	0	3	3	1	3	2	1	1	1	1	1	1	5	4	3	4	4	5	4	3	1	2	1	3	5	1	2	1	1.75	1	4.142857142857143	1.75	2.4
1	1	4	33	2	4	2	1	2	3	0	1	1	2	1	1	1	1	1	5	5	4	4	3	3	5	1	1	2	1	1	3	1	1	3	1.25	1	4.142857142857143	1.25	1.8
1	1	8	33	3	4	3	0	3	1	1	1	1	2	1	1	1	2	1	5	3	4	3	2	3	5	3	1	3	1	1	1	3	3	5	1.25	1.25	3.571428571428572	2	2.6
1	1	10	33	3	4	3	0	3	3	1	2	1	1	1	1	1	1	1	5	5	5	5	5	5	5	2	5	1	1	4	4	4	2	4	1.25	1	5	2.25	3.6
1	1	1	33	2	4	3	0	3	2	0	1	1	1	1	1	2	2	1	5	5	5	5	5	5	5	2	1	1	1	2	4	2	2	2	1	1.5	5	1.25	2.4
1	1	4	33	2	4	2	0	3	2	1	2	1	1	1	1	1	1	1	5	5	5	2	4	5	5	2	1	1	1	2	2	1	1	5	1.25	1	4.428571428571429	1.25	2.2
1	1	1	33	2	4	3	0	3	3	0	1	1	1	1	2	2	2	2	4	4	4	4	4	4	4	3	1	3	2	2	4	4	2	5	1	2	4	2.25	3.4
1	1	1	33	4	4	2	0	3	3	0	1	1	1	1	1	1	1	1	5	5	5	5	5	5	3	3	1	2	1	1	1	1	3	3	1	1	4.714285714285714	1.75	1.8
1	1	1	33	3	4	2	1	3	2	0	1	1	1	1	1	1	1	1	5	5	5	5	5	5	5	2	1	1	1	1	1	1	1	1	1	1	5	1.25	1
1	1	1	33	1	4	2	0	99	3	1	1	1	2	1	2	1	2	4	5	2	5	4	2	1	1	1	1	1	1	1	1	1	1	5	1.25	2.25	2.857142857142857	1	1.8
1	1	7	33	3	4	2	0	3	4	0	1	1	1	1	1	1	1	1	4	5	5	4	5	4	3	3	1	1	1	2	3	1	1	1	1	1	4.285714285714286	1.5	1.6
1	1		33	2	4	3	0	99	3	0	1	1	1	1	2	2	2	2	4	2	5	5	2	2	3	2	2	2	2	1	1	1	1	1	1	2	3.285714285714286	2	1
1	1	1	33	4	4	3	0	2	1	0	2	1	1	1	2	1	1	1	5	5	5	5	5	5	5	2	1	2	1	3	3	4	3	3	1.25	1.25	5	1.5	3.2
1	1	9	33	3	4	2	0	3	4	0	1	1	1	1	2	2	3	3	5	5	5	5	4	5	5	2	1	2	1	2	3	2	5	5	1	2.5	4.857142857142857	1.5	3.4
1	1	1	33	3	4	3	0	3	1	0	1	1	1	1	1	1	1	1	5	5	5	5	5	5	5	3	1	2	1	1	2	2	1	2	1	1	5	1.75	1.6
1	1	1	33	2	4	2	0	2	3	1	2	1	1	1	1	1	1	1	5	5	5	5	5	5	5	3	1	2	1	2	4	3	4	3	1.25	1	5	1.75	3.2
1	1	4	33	2	4	3	0	2	1	0	1	2	1	1	1	1	1	1	4	4	5	4	5	5	4	1	1	2	1	1	1	1	1	1	1.25	1	4.428571428571429	1.25	1
1	1	1	33	2	4	3	1	3	3	0	1	1	1	1	5	5	5	5	5	5	5	5	5	5	5	1	1	1	1	2	1	1	1	1	1	5	5	1	1.2
1	1	1	33	3	4	2	0	2	3	1	1	1	1	1	1	1	1	1	5	5	5	2	5	3	5	1	1	1	1	1	4	5	2	5	1	1	4.285714285714286	1	3.4
1	1	1	33	3	4	3	1	3	1	0	1	1	1	1	1	1	1	1	5	5	5	5	5	5	5	2	2	2	2	2	3	3	2	1	1	1	5	2	2.2
1	1	1	33	2	4	2	0	3	2	0	1	1	1	1	1	1	1	1	4	4	4	4	4	4	4	1	1	1	1	2	2	2	2	2	1	1	4	1	2
1	1	4	33	2	4	3	0	3	2	1	1	1	1	1	1	1	1	1	4	4	4	4	4	1	1	1	1	1	1	1	1	1	1	4	1	1	3.142857142857143	1	1.6
1	1	9	33	3	4	2	0	4	3	1	2	2	2	2	2	2	2	2	4	4	5	4	4	4	4	2	1	2	1	3	2	3	2	3	2	2	4.142857142857143	1.5	2.6
1	1	1	33	3	4	3	0	3	2	1	2	2	2	1	1	1	1	1	5	5	5	5	5	5	5	3	1	3	1	1	1	1	1	1	1.75	1	5	2	1
1	1	9	33	2	4	2	1	3	2	1	2	2	3	3	2	2	2	3	5	5	5	3	2	3	4	3	2	3	2	3	4	5	5	5	2.5	2.25	3.857142857142857	2.5	4.4
1	1	12	33	1	4	3	0	3	1	1	1	2	4	5	1	1	1	1	2	3	5	5	5	5	5	1	1	1	1	1	5	5	1	5	3	1	4.285714285714286	1	3.4
1	1	8	33	2	4	3	0	4	2	0	3	3	3	3	1	1	1	1	1	1	1	1	3	3	3	1	1	1	1	1	1	1	1	1	3	1	1.857142857142857	1	1
1	1	4	33	3	4	3	0	4	4	1	2	2	3	3	1	1	2	1	5	5	5	5	5	5	1	5	5	5	1	5	5	5	5	3	2.5	1.25	4.428571428571429	4	4.6
1	1	1	33	3	4	2	0	4	2	0	2	2	1	2	2	2	1	2	3	3	2	2	3	2	3	4	1	2	1	1	5	5	4	5	1.75	1.75	2.571428571428572	2	4
1	1	1	33	2	4	3	1	99	2	1	1	2	5	3	1	2	3	4	2	2	2	2	2	2	2	1	1	2	1	2	2	2	2	2	2.75	2.5	2	1.25	2
1	1	12	33	2	3	2	0	99	2	1	3	2	1	2	1	1	1	1	5	5	5	5	5	5	5	5	1	3	1	1	2	1	1	1	2	1	5	2.5	1.2
1	1	4	33	3	4	3	0	3	2	1	2	1	2	1	2	2	1	1	5	5	5	5	5	5	5	3	1	2	1	1	3	3	3	2	1.5	1.5	5	1.75	2.4
1	1	1	33	3	4	3	0	2	3	1	1	1	3	3	1	1	2	2	5	5	5	5	5	5	5	2	1	2	1	2	2	1	1	1	2	1.5	5	1.5	1.4
1	1	1	33	4	4	3	1	4	2	1	3	3	3	1	3	3	2	1	5	5	5	5	5	5	3	3	2	2	2	4	3	2	5	2	2.5	2.25	4.714285714285714	2.25	3.2
1	1	4	33	3	4	3	1	3	1	0	2	2	2	2	1	1	1	1	4	4	5	5	4	4	4	4	3	3	2	3	4	4	5	5	2	1	4.285714285714286	3	4.2
1	1	13	33	3	4	3	1	3	2	1	2	2	2	2	2	2	2	2	4	4	4	4	4	4	2	3	2	2	2	4	4	2	2	2	2	2	3.714285714285714	2.25	2.8
1	1	8	33	1	4	3	0	3	2	0	2	3	2	2	4	4	4	4	4	4	4	4	4	4	4	1	1	1	1	1	4	4	4	4	2.25	4	4	1	3.4
1	1	9	33	3	4	3	0	3	2	1	3	3	4	4	2	2	1	1	5	5	5	5	5	5	2	4	1	3	3	2	2	2	2	2	3.5	1.5	4.571428571428571	2.75	2
1	1	4	33	3	4	3	0	4	2	1	2	3	4	3	4	3	3	3	4	5	4	3	3	3	3	2	2	3	2	3	3	3	5	4	3	3.25	3.571428571428572	2.25	3.6
1	1	8	33	2	4	3	0	99	2	1	2	2	2	2	4	4	4	4	5	5	5	5	5	5	5	5	1	3	1	1	3	1	1	3	2	4	5	2.5	1.8
1	1	1	33	3	4	1	0	4	2	0	2	2	3	3	3	3	2	2	5	5	5	2	1	5	2	4	1	2	1	3	5	1	1	1	2.5	2.5	3.571428571428572	2	2.2
1	1	4	33	3	4	3	0	3	1	0	2	2	1	1	3	1	1	1	5	5	5	5	5	3	3	1	1	2	1	1	5	5	4	2	1.5	1.5	4.428571428571429	1.25	3.4
1	1	4	33	3	4	2	0	4	2	0	2	2	1	1	1	1	1	1	5	5	5	3	5	3	3	4	1	2	1	1	1	1	4	4	1.5	1	4.142857142857143	2	2.2
1	1	1	33	3	4	1	1	3	2	1	1	3	2	1	2	2	2	2	5	5	5	5	5	5	3	3	1	3	1	3	3	1	3	3	1.75	2	4.714285714285714	2	2.6
1	1	9	33	2	4	3	0	4	3	1	3	1	1	2	3	3	2	2	5	5	5	5	5	5	2	3	2	3	2	3	3	1	2	3	1.75	2.5	4.571428571428571	2.5	2.4
1	1	1	33	3	4	3	0	3	2	1	2	2	3	3	2	2	2	2	4	4	5	5	3	4	4	4	2	2	1	4	1	4	2	5	2.5	2	4.142857142857143	2.25	3.2
1	1	4	33	3	4	3	1	3	2	1	1	1	2	2	1	1	1	1	5	4	5	4	2	2	1	2	1	2	1	5	5	5	5	5	1.5	1	3.285714285714286	1.5	5
1	1	5	33	3	4	1	1	3	1	0	2	2	1	2	2	2	2	2	5	4	5	4	4	4	4	3	2	4	3	2	4	1	2	1	1.75	2	4.285714285714286	3	2
1	1	5	33	2	4	3	0	3	5	1	2	1	5	3	1	4	5	4	2	3	1	3	3	2	3	1	1	1	1	3	3	4	4	4	2.75	3.5	2.428571428571428	1	3.6
1	1	10	33	3	4	3	1	4	4	1	2	2	1	1	2	2	1	1	4	4	4	4	4	4	4	3	1	1	1	4	4	4	1	4	1.5	1.5	4	1.5	3.4
1	1	1	33	4	4	3	0	4	2	1	1	1	2	4	1	1	1	1	4	3	2	1	1	3	4	4	3	3	1	1	1	4	4	5	2	1	2.571428571428572	2.75	3
1	1	1	33	2	4	1	0	3	1	0	2	2	2	2	1	1	1	1	5	5	5	5	5	5	5	3	1	3	1	2	2	2	3	3	2	1	5	2	2.4
1	1	4	33	2	4	2	1	2	3	1	2	2	1	1	2	2	2	2	4	4	4	4	4	4	4	3	2	2	2	2	2	2	2	2	1.5	2	4	2.25	2
1	1	4	33	3	4	3	0	4	5	0	3	2	1	1	1	1	1	1	4	4	5	4	4	4	4	3	1	2	1	3	4	1	1	1	1.75	1	4.142857142857143	1.75	2
1	1	1	33	2	4	1	0	3	2	1	4	4	1	1	1	1	1	1	5	5	5	5	5	5	5	1	1	1	1	4	1	2	1	5	2.5	1	5	1	2.6
1	1	1	33	2	4	2	0	4	3	1	3	3	2	1	2	2	2	2	3	4	3	4	4	4	5	2	2	2	1	2	2	2	2	2	2.25	2	3.857142857142857	1.75	2
1	1	12	34	3	4	3	1	3	2	1	2	1	1	1	1	1	1	1	4	5	5	5	5	5	5	2	1	1	1	1	3	1	2	2	1.25	1	4.857142857142857	1.25	1.8
1	1	1	34	3	4	3	0	3	1	1	1	1	1	1	1	1	1	1	5	4	5	5	5	5	5	5	2	5	1	4	1	1	1	1	1	1	4.857142857142857	3.25	1.6
1	1	10	34	2	4	3	0	3	4	1	1	1	1	1	1	1	1	1	5	5	5	5	5	5	5	1	1	1	1	5	5	5	5	5	1	1	5	1	5
1	1	1	34	2	4	2	0	2	3	1	1	1	1	1	1	1	1	1	5	5	5	5	5	5	5	1	1	1	1	4	4	4	4	4	1	1	5	1	4
1	1	1	34	3	4	3	0	2	3	0	1	1	1	1	1	1	1	1	5	5	5	5	5	5	5	1	1	1	1	1	2	2	2	2	1	1	5	1	1.8
1	1	1	34	4	4	3	0	2	1	0	1	1	1	1	1	1	1	1	5	5	5	5	5	5	5	2	1	2	1	1	2	2	2	2	1	1	5	1.5	1.8
1	1	1	34	4	4	2	0	99	1	0	1	1	2	1	1	1	1	1	4	4	4	4	4	4	4	2	2	2	1	1	1	1	1	1	1.25	1	4	1.75	1
1	1	1	34	3	4	2	0	3	1	0	1	1	1	1	1	1	1	1	5	5	5	5	5	5	5	2	1	2	1	2	2	1	2	2	1	1	5	1.5	1.8
1	1	1	34	3	4	3	0	4	4	1	1	1	1	1	1	1	1	1	4	4	5	5	5	5	5	3	1	2	1	1	1	1	3	5	1	1	4.714285714285714	1.75	2.2
1	1	1	34	4	4	3	0	3	2	1	1	1	1	1	1	1	1	1	5	5	5	5	5	5	5	2	1	2	1	1	1	1	1	1	1	1	5	1.5	1
1	1	5	34	2	4	2	0	2	2	1	1	1	1	1	1	1	1	1	5	5	5	5	5	5	5	2	1	1	2	2	2	5	5	5	1	1	5	1.5	3.8
1	1	1	34	3	4	2	1	3	1	0	1	1	1	1	2	2	2	2	4	4	4	4	4	4	4	2	2	2	2	4	4	3	3	4	1	2	4	2	3.6
1	1	8	34	3	4	2	1	2	3	0	1	1	1	1	1	1	1	1	5	5	5	5	5	5	5	1	1	1	1	2	2	2	2	2	1	1	5	1	2
1	1	1	34	2	4	3	1	2	2	0	2	1	1	1	1	1	1	1	5	4	5	5	5	5	5	1	1	1	1	1	2	1	1	1	1.25	1	4.857142857142857	1	1.2
1	1	1	34	2	4	2	1	4	2	1	1	2	1	1	1	2	1	2	5	5	5	5	5	5	5	2	2	2	2	2	1	5	5	5	1.25	1.5	5	2	3.6
1	1	13	34	2	4	3	1	3	2	0	2	2	1	1	1	1	1	1	5	5	5	5	5	5	5	3	1	2	1	5	5	2	2	3	1.5	1	5	1.75	3.4
1	1	1	34	2	4	1	0	3	1	0	1	1	2	2	1	1	1	1	5	4	5	4	5	5	5	4	1	2	2	2	2	2	2	5	1.5	1	4.714285714285714	2.25	2.6
1	1	12	34	4	4	3	0	2	3	0	3	2	1	1	1	3	2	1	5	4	5	5	4	4	5	5	1	1	1	1	5	5	5	5	1.75	1.75	4.571428571428571	2	4.2
1	1	8	34	2	4	3	0	3	3	0	2	1	1	2	1	1	1	1	3	4	3	3	4	5	4	2	1	1	2	2	4	2	2	3	1.5	1	3.714285714285714	1.5	2.6
1	1	1	34	2	4	3	1	3	4	1	2	1	3	1	2	1	2	1	5	5	5	5	5	5	4	2	1	2	1	2	2	1	3	3	1.75	1.5	4.857142857142857	1.5	2.2
1	1	4	34	3	4	3	0	4	2	1	3	3	3	3	3	3	3	3	4	4	4	4	4	4	4	3	3	3	2	2	2	3	4	2	3	3	4	2.75	2.6
1	1	1	34	3	4	1	0	3	2	0	2	2	1	1	3	3	1	1	3	3	3	2	3	3	4	3	1	2	1	2	2	3	3	5	1.5	2	3	1.75	3
1	1	1	34	3	4	3	1	3	3	0	1	1	2	2	1	1	2	2	5	5	5	5	5	5	3	1	1	1	1	1	1	1	1	1	1.5	1.5	4.714285714285714	1	1
1	1	1	34	3	4	3	0	3	3	1	2	2	2	2	1	1	1	1	5	5	5	5	5	5	5	2	1	2	1	2	3	3	1	3	2	1	5	1.5	2.4
1	1	1	34	2	4	3	1	3	2	0	2	2	1	1	1	1	1	1	4	5	4	5	4	5	4	3	1	2	1	2	3	2	3	2	1.5	1	4.428571428571429	1.75	2.4
1	1	5	34	3	4	2	1	4	3	1	3	2	1	1	3	2	2	1	4	3	4	4	3	4	3	2	1	3	2	2	2	3	3	5	1.75	2	3.571428571428572	2	3
1	1	1	34	3	4	2	0	4	2	1	3	3	3	3	3	3	3	3	4	4	4	4	2	4	2	3	2	3	3	2	2	2	2	2	3	3	3.428571428571428	2.75	2
1	1	8	34	2	4	3	0	4	2	0	2	3	2	1	2	3	1	2	5	4	5	3	4	5	3	2	1	2	1	4	5	4	3	5	2	2	4.142857142857143	1.5	4.2
1	1	10	34	3	4	3	0	3	2	1	2	2	3	3	1	1	1	1	5	5	5	5	5	4	5	2	1	1	1	2	4	1	1	3	2.5	1	4.857142857142857	1.25	2.2
1	1	1	34	3	4	3	0	2	3	1	1	1	2	2	1	1	1	1	5	5	5	5	5	5	5	3	1	1	1	1	2	1	2	5	1.5	1	5	1.5	2.2
1	1	1	34	3	4	3	0	4	2	1	2	2	2	2	2	2	2	2	5	5	5	5	5	5	5	2	2	3	1	1	3	3	3	2	2	2	5	2	2.4
1	1	1	34	3	4	2	0	4	1	0	3	2	5	4	3	3	3	3	2	2	2	2	2	2	2	3	1	2	1	2	2	1	1	1	3.5	3	2	1.75	1.4
1	1	1	34	2	4	3	0	4	2	1	3	2	2	2	2	2	2	2	2	2	3	2	3	2	2	2	1	2	1	2	2	2	2	3	2.25	2	2.285714285714286	1.5	2.2
1	1	1	35	1	4	1	0	3	2	0	1	1	1	1	1	1	1	1	5	5	5	5	5	5	5	4	4	4	1	1	1	1	1	1	1	1	5	3.25	1
1	1	12	35	2	4	2	0	2	2	0	1	1	1	1	1	1	1	1	5	5	5	5	5	5	5	1	1	1	1	1	2	1	1	1	1	1	5	1	1.2
1	1	10	35	4	4	3	0	3	4	1	1	1	1	1	1	1	1	1	5	5	5	5	5	5	4	3	2	2	1	4	2	5	5	5	1	1	4.857142857142857	2	4.2
1	1	1	35	3	4	3	0	3	3	0	1	1	2	1	1	1	1	1	5	3	4	4	4	4	4	2	2	2	1	4	4	3	1	5	1.25	1	4	1.75	3.4
1	1	1	35	3	4	3	1	3	2	1	1	1	1	1	2	2	2	2	4	4	4	4	4	4	4	3	3	3	3	3	4	4	3	4	1	2	4	3	3.6
1	1	1	35	4	4	3	1	2	1	0	1	1	1	1	1	1	1	1	4	4	4	4	4	4	4	2	2	2	1	4	4	2	2	5	1	1	4	1.75	3.4
1	1	1	35	3	4	3	1	4	3	0	1	1	1	1	5	5	5	5	5	5	5	5	5	5	5	1	1	1	1	1	1	4	3	5	1	5	5	1	2.8
1	1	9	35	2	4	3	0	2	3	0	1	1	1	1	1	1	1	1	4	4	4	4	4	4	4	2	1	2	1	1	1	1	1	1	1	1	4	1.5	1
1	1	8	35	2	4	3	0	3	3	0	1	1	1	1	1	1	1	1	4	5	5	5	5	5	5	2	1	2	1	1	1	1	1	1	1	1	4.857142857142857	1.5	1
1	1	1	35	3	4	2	1	1	1	0	1	1	1	1	1	1	1	1	5	5	5	5	5	5	5	3	1	3	1	1	3	1	3	5	1	1	5	2	2.6
1	1	8	35	2	4	2	0	4	1	0	1	1	1	1	1	1	1	1	5	5	5	5	5	5	5	2	1	1	2	2	2	2	2	2	1	1	5	1.5	2
1	1	9	35	2	4	1	1	3	3	1	1	1	1	1	1	1	1	1	1	1	1	1	1	1	1	1	1	1	1	1	2	2	2	5	1	1	1	1	2.4
1	1	1	35	3	4	2	0	99	1	1	1	1	1	1	1	1	1	1	5	5	5	5	5	5	5	1	1	1	1	1	1	1	1	3	1	1	5	1	1.4
1	1	5	35	2	4	3	0	3	2	0	1	1	1	1	1	1	1	1	5	5	5	5	5	5	5	2	1	2	1	2	2	3	2	4	1	1	5	1.5	2.6
1	1	1	35	3	4	2	0	3	99	1	1	1	1	1	1	1	1	1	5	5	5	5	5	5	5	2	1	3	1	1	3	5	1	5	1	1	5	1.75	3
1	1	1	35	2	4	3	1	3	2	1	1	1	2	2	1	1	1	1	5	5	5	5	5	5	5	1	1	1	1	1	1	2	2	2	1.5	1	5	1	1.6
1	1	10	35	3	4	3	0	3	3	0	2	2	2	2	2	2	2	2	4	4	4	4	4	4	4	3	2	2	1	4	4	2	2	2	2	2	4	2	2.8
1	1	1	35	4	4	2	0	3	2	1	2	2	1	3	2	2	2	2	4	4	4	4	4	5	3	2	1	3	2	2	2	3	2	3	2	2	4	2	2.4
1	1	9	35	3	4	3	0	3	3	1	2	2	2	2	2	3	3	2	5	5	5	5	5	5	5	5	2	5	5	1	3	3	3	3	2	2.5	5	4.25	2.6
1	1	1	35	3	4	3	0	4	3	1	1	2	2	2	2	2	2	2	5	5	5	5	5	5	5	3	1	2	1	2	3	2	2	5	1.75	2	5	1.75	2.8
1	1	1	35	3	4	2	0	99	1	0	1	1	2	2	1	1	1	2	5	5	5	5	5	5	5	1	1	1	1	1	1	1	1	1	1.5	1.25	5	1	1
1	1	2	35	3	4	3	1	4	3	1	4	2	1	1	1	1	1	1	4	4	4	4	4	4	3	2	1	2	1	1	1	1	2	2	2	1	3.857142857142857	1.5	1.4
1	1	12	35	4	2	2	1	5	5	0	1	2	2	5	3	4	3	4	4	2	4	3	4	2	4	1	2	4	2	2	3	2	3	2	2.5	3.5	3.285714285714286	2.25	2.4
1	1	9	35	3	4	3	0	5	2	1	5	4	1	2	1	1	1	1	5	5	5	5	5	5	5	1	1	1	1	1	1	1	1	1	3	1	5	1	1
1	1	7	35	3	4	2	1	4	4	1	2	2	3	1	3	3	3	3	5	5	5	5	5	5	5	4	2	3	5	5	5	5	4	5	2	3	5	3.5	4.8
1	1	4	35	2	4	2	0	4	2	1	1	3	1	1	1	1	1	1	5	5	5	5	5	5	3	2	2	2	1	5	5	5	1	5	1.5	1	4.714285714285714	1.75	4.2
1	1	10	35	3	2	3	0	3	2	0	3	3	1	3	2	2	1	2	4	4	4	4	4	4	2	4	2	2	1	2	1	1	1	1	2.5	1.75	3.714285714285714	2.25	1.2
1	1	1	35	3	4	2	0	4	2	1	2	2	3	3	3	3	3	3	5	5	5	5	5	5	3	3	3	3	3	5	5	3	3	5	2.5	3	4.714285714285714	3	4.2
1	1	1	35	3	4	2	1	4	3	0	1	1	2	2	1	2	1	1	4	4	4	5	5	5	4	2	1	3	1	1	4	4	1	5	1.5	1.25	4.428571428571429	1.75	3
1	1	1	35	2	4	1	0	3	3	0	1	2	1	3	1	1	1	1	4	4	4	3	3	4	3	4	4	4	3	1	2	1	1	1	1.75	1	3.571428571428572	3.75	1.2
1	1	1	35	2	4	3	0	3	2	1	1	1	2	2	1	1	1	1	5	5	5	5	5	5	5	2	1	1	1	2	2	5	5	5	1.5	1	5	1.25	3.8
1	1	12	35	3	4	3	0	3	3	1	3	2	1	1	1	1	1	1	4	4	4	4	4	4	4	3	1	3	1	2	3	3	2	3	1.75	1	4	2	2.6
1	1	1	35	3	4	3	1	3	3	1	1	1	2	2	2	2	2	2	5	5	5	5	5	5	3	3	1	3	2	2	3	5	5	5	1.5	2	4.714285714285714	2.25	4
1	1	12	35	3	4	2	1	2	3	1	2	2	1	1	1	1	1	1	5	5	5	5	5	5	5	1	1	1	1	2	2	2	1	1	1.5	1	5	1	1.6
1	1	5	35	2	4	3	0	4	3	0	2	2	1	1	2	2	2	2	4	4	5	5	5	5	3	2	1	2	1	1	1	5	5	5	1.5	2	4.428571428571429	1.5	3.4
1	1		35	2	4	3	0	99	4	1	3	2	1	1	2	1	1	1	4	3	4	5	5	4	4	1	1	1	1	1	1	1	2	1	1.75	1.25	4.142857142857143	1	1.2
1	1	8	35	3	4	3	0	3	2	0	1	2	1	2	1	1	1	1	5	5	5	5	5	5	3	3	1	3	2	3	3	3	5	5	1.5	1	4.714285714285714	2.25	3.8
1	1	1	35	3	4	2	0	3	2	1	2	2	2	2	2	2	2	2	3	3	4	4	4	4	4	3	1	3	1	1	2	2	2	2	2	2	3.714285714285714	2	1.8
1	1	1	35	4	4	3	0	3	4	1	2	2	2	2	2	2	2	2	5	5	5	5	5	5	3	4	1	4	3	2	2	2	2	4	2	2	4.714285714285714	3	2.4
1	1	1	35	3	4	3	0	3	3	1	2	2	1	2	2	1	1	2	5	4	5	3	4	3	2	5	2	5	1	2	2	2	1	2	1.75	1.5	3.714285714285714	3.25	1.8
1	1	1	35	3	4	3	0	2	1	0	2	2	2	2	1	1	1	1	5	5	5	5	5	5	5	3	2	3	2	2	2	2	2	2	2	1	5	2.5	2
1	1	12	36	2	4	3	1	4	3	1	2	1	1	1	3	2	1	1	5	5	5	5	5	5	5	5	1	2	3	4	4	1	1	2	1.25	1.75	5	2.75	2.4
1	1	9	36	2	4	3	0	2	2	0	1	1	1	1	1	1	1	1	5	5	5	5	5	5	5	3	1	1	1	1	5	5	5	5	1	1	5	1.5	4.2
1	1	4	36	2	4	3	0	2	1	0	1	1	1	1	1	1	1	1	5	5	5	5	5	5	5	1	1	1	1	1	1	3	3	4	1	1	5	1	2.4
1	1	1	36	3	4	2	1	3	5	0	1	1	1	1	1	1	1	1	3	2	4	2	1	1	1	5	2	5	2	2	3	3	1	5	1	1	2	3.5	2.8
1	1	10	36	4	4	3	1	3	1	1	1	1	1	1	1	1	1	1	5	5	5	5	5	5	5	3	1	3	1	1	3	2	3	2	1	1	5	2	2.2
1	1	1	36	3	4	2	0	3	2	1	2	1	1	1	1	1	1	1	5	3	5	3	3	3	2	4	1	3	1	2	4	5	3	2	1.25	1	3.428571428571428	2.25	3.2
1	1	4	36	3	4	3	0	3	2	0	1	1	1	1	1	1	1	1	5	5	5	5	5	5	5	3	1	2	1	3	2	1	1	3	1	1	5	1.75	2
1	1	4	36	2	4	3	1	3	3	1	1	1	1	1	1	1	1	1	5	5	5	5	5	5	5	5	1	1	1	1	5	5	5	5	1	1	5	2	4.2
1	1	9	36	2	4	3	1	3	2	0	1	1	1	1	1	1	1	1	5	5	5	5	5	5	5	1	1	1	1	1	5	5	1	5	1	1	5	1	3.4
1	1	5	36	4	99	3	0	2	1	1	1	1	1	1	1	1	1	1	5	4	5	3	4	3	5	4	2	4	1	2	3	1	3	5	1	1	4.142857142857143	2.75	2.8
1	1	9	36	2	4	3	0	3	2	1	1	1	1	1	1	1	1	1	5	5	5	5	5	5	5	2	1	2	1	5	5	2	2	5	1	1	5	1.5	3.8
1	1	1	36	3	4	3	0	3	1	0	1	1	1	1	1	1	1	1	5	4	5	5	4	5	5	2	1	2	1	2	2	2	2	3	1	1	4.714285714285714	1.5	2.2
1	1	1	36	3	4	3	0	4	3	1	3	3	2	1	3	3	3	1	3	2	3	2	2	2	1	3	2	3	1	2	1	3	3	5	2.25	2.5	2.142857142857143	2.25	2.8
1	1	5	36	3	4	3	0	2	2	1	3	3	1	1	1	1	1	1	5	5	5	5	5	5	5	1	1	1	1	1	1	1	1	1	2	1	5	1	1
1	1	1	36	2	4	2	0	3	5	0	3	2	1	2	3	2	1	2	3	2	3	2	3	3	3	2	1	1	2	3	3	4	4	5	2	2	2.714285714285714	1.5	3.8
1	1	4	36	2	4	3	0	4	2	0	2	2	1	1	2	2	1	1	5	4	5	5	5	4	5	1	1	2	1	1	3	2	1	4	1.5	1.5	4.714285714285714	1.25	2.2
1	1	12	36	4	4	2	0	4	2	0	2	2	2	2	2	2	2	2	4	5	5	5	2	4	2	2	1	2	1	2	3	3	2	3	2	2	3.857142857142857	1.5	2.6
1	1	8	36	2	4	3	1	3	2	0	2	1	1	2	2	2	1	1	4	4	4	4	4	4	4	2	1	2	1	2	3	3	2	4	1.5	1.5	4	1.5	2.8
1	1	13	36	3	4	3	0	2	3	1	4	4	3	3	2	2	2	2	4	4	5	5	5	5	3	4	2	3	2	1	2	1	3	5	3.5	2	4.428571428571429	2.75	2.4
1	1	1	36	2	4	3	0	2	2	0	3	3	3	3	2	3	4	4	4	4	4	4	4	4	4	1	1	1	1	3	3	3	3	3	3	3.25	4	1	3
1	1	4	36	3	4	3	1	3	2	1	2	2	2	1	1	1	1	1	5	4	3	2	3	3	2	3	1	1	1	3	3	5	2	5	1.75	1	3.142857142857143	1.5	3.6
1	1	13	36	3	4	3	1	3	3	0	3	1	2	1	1	1	1	1	4	4	4	4	4	4	4	3	1	3	1	1	3	1	3	1	1.75	1	4	2	1.8
1	1	1	36	2	4	3	1	4	1	1	2	2	1	2	1	1	1	1	5	5	5	5	5	5	5	4	1	3	2	2	1	4	3	4	1.75	1	5	2.5	2.8
1	1	1	36	4	4	2	0	3	3	0	2	2	3	1	2	2	2	1	4	3	4	4	5	2	4	2	2	2	1	1	2	2	3	3	2	1.75	3.714285714285714	1.75	2.2
1	1	1	36	3	4	3	0	3	2	1	2	2	1	1	1	1	1	1	3	3	5	5	5	3	3	1	1	1	1	1	1	1	2	4	1.5	1	3.857142857142857	1	1.8
1	1	4	36	2	4	3	0	3	2	0	3	4	3	4	4	4	4	4	4	4	4	4	4	4	4	3	3	3	3	2	2	2	3	2	3.5	4	4	3	2.2
1	1	4	36	3	4	3	1	3	1	1	1	1	2	3	1	1	2	2	5	5	4	4	4	4	4	2	2	1	1	2	4	3	2	3	1.75	1.5	4.285714285714286	1.5	2.8
1	1	9	36	3	4	2	1	3	3	1	2	2	1	1	2	2	2	2	5	5	5	5	5	5	5	2	2	2	1	2	2	2	2	1	1.5	2	5	1.75	1.8
1	1	11	37	2	4	1	1	4	3	0	1	1	1	1	1	1	1	1	1	1	1	1	1	1	1	1	1	1	1	2	2	2	2	2	1	1	1	1	2
1	1	1	37	4	4	3	0	2	2	0	1	1	1	1	1	1	1	1	5	5	5	5	5	5	5	2	2	2	1	1	1	1	1	1	1	1	5	1.75	1
1	1	1	37	2	4	2	0	3	1	0	1	1	1	1	1	1	1	1	5	5	5	5	5	5	5	1	1	1	1	1	2	3	1	1	1	1	5	1	1.6
1	1	9	37	3	4	3	0	4	3	1	1	2	1	1	2	2	2	2	4	3	4	4	4	4	4	4	4	4	4	2	2	3	4	4	1.25	2	3.857142857142857	4	3
1	1	1	37	2	4	3	0	99	3	0	1	1	1	1	1	1	1	1	5	5	5	5	5	5	5	4	1	4	1	3	3	3	1	1	1	1	5	2.5	2.2
1	1		37	2	4	2	0	4	3	1	1	1	2	1	1	1	1	1	5	5	5	5	5	5	5	2	1	2	1	1	4	1	3	1	1.25	1	5	1.5	2
1	1	1	37	3	4	2	0	3	3	1	1	1	2	1	1	1	1	1	5	5	5	4	5	5	5	4	1	2	1	2	1	2	1	2	1.25	1	4.857142857142857	2	1.6
1	1	13	37	2	4	3	1	4	3	1	1	1	1	1	1	2	1	2	5	4	5	4	5	4	5	1	2	1	2	1	1	1	1	4	1	1.5	4.571428571428571	1.5	1.6
1	1	1	37	2	4	3	1	3	4	1	1	1	1	1	2	1	1	1	5	5	5	5	5	5	4	2	2	2	1	1	2	2	2	2	1	1.25	4.857142857142857	1.75	1.8
1	1	1	37	2	4	2	0	3	2	0	1	1	1	1	1	1	1	1	5	5	5	5	5	5	5	1	1	1	1	1	2	4	2	5	1	1	5	1	2.8
1	1	8	37	2	4	3	0	4	5	0	2	1	1	1	1	1	1	1	4	4	5	5	5	5	5	1	1	1	1	1	1	2	1	4	1.25	1	4.714285714285714	1	1.8
1	1	2	37	3	4	3	0	3	1	0	1	1	1	1	2	2	1	1	5	4	5	5	5	5	5	2	1	2	1	3	1	1	4	1	1	1.5	4.857142857142857	1.5	2
1	1	1	37	3	4	3	0	1	1	1	1	1	1	1	1	1	1	1	5	5	5	5	5	5	5	5	5	5	5	1	1	1	1	1	1	1	5	5	1
1	1	1	37	4	4	3	1	3	1	0	1	1	1	1	1	1	1	1	4	4	4	4	4	4	4	2	2	2	2	2	3	3	4	4	1	1	4	2	3.2
1	1	1	37	2	4	3	1	4	2	0	1	1	2	1	2	2	2	2	4	4	4	4	4	4	4	3	2	3	1	3	4	2	2	3	1.25	2	4	2.25	2.8
1	1	1	37	2	4	3	0	3	1	1	1	1	1	1	1	1	1	1	5	5	5	5	5	5	5	3	3	3	1	2	1	4	4	5	1	1	5	2.5	3.2
1	1	9	37	2	4	2	0	3	2	1	1	2	1	1	1	1	1	2	5	3	4	5	4	3	3	1	1	2	1	2	4	3	4	5	1.25	1.25	3.857142857142857	1.25	3.6
1	1	1	37	2	4	2	0	1	1	0	1	1	1	1	1	1	1	1	5	5	5	5	5	5	5	2	1	2	1	2	2	2	2	1	1	1	5	1.5	1.8
1	1	1	37	3	4	3	0	3	2	0	2	2	2	2	1	1	1	1	5	5	5	5	5	5	5	3	3	3	1	3	3	3	3	3	2	1	5	2.5	3
1	1	8	37	4	4	3	0	2	3	1	2	2	3	3	2	2	2	2	4	5	4	4	3	2	2	4	2	4	1	1	2	2	3	2	2.5	2	3.428571428571428	2.75	2
1	1	2	37	2	4	3	0	3	1	0	1	1	2	3	1	2	2	2	4	5	5	5	5	3	5	2	2	2	1	1	2	1	2	1	1.75	1.75	4.571428571428571	1.75	1.4
1	1	1	37	3	4	2	0	5	4	1	3	3	5	5	3	3	1	1	5	3	5	5	2	3	3	3	1	2	3	2	2	5	2	5	4	2	3.714285714285714	2.25	3.2
1	1	9	37	2	3	3	0	2	3	0	3	4	5	5	5	5	5	5	5	3	5	3	3	3	5	2	1	2	1	4	4	4	2	4	4.25	5	3.857142857142857	1.5	3.6
1	1	1	37	4	4	3	0	3	3	1	2	2	2	2	3	3	3	3	4	4	4	4	4	4	4	3	3	3	2	3	2	2	2	3	2	3	4	2.75	2.4
1	1	1	37	3	4	3	0	3	2	1	2	3	2	2	2	2	1	2	5	4	5	5	2	3	3	4	3	3	2	2	2	3	2	4	2.25	1.75	3.857142857142857	3	2.6
1	1	1	37	3	4	3	0	3	2	0	2	2	1	1	2	2	1	1	5	5	5	5	4	5	5	5	1	1	1	5	5	5	5	5	1.5	1.5	4.857142857142857	2	5
1	1	1	37	3	4	3	0	2	3	1	2	2	1	1	2	2	1	1	5	5	5	5	5	5	3	2	1	1	1	3	3	1	3	1	1.5	1.5	4.714285714285714	1.25	2.2
1	1	1	37	3	4	3	0	99	2	1	2	2	2	2	2	2	2	2	5	4	4	4	4	4	4	4	2	4	2	2	3	3	2	3	2	2	4.142857142857143	3	2.6
1	1	1	37	4	4	2	1	3	3	0	2	2	1	3	2	2	1	1	2	1	2	2	2	2	2	1	1	1	1	1	1	1	1	1	2	1.5	1.857142857142857	1	1
1	1	1	37	3	4	3	0	4	3	1	2	2	2	2	2	2	2	2	5	4	4	4	4	4	4	2	2	2	1	4	4	4	2	4	2	2	4.142857142857143	1.75	3.6
1	1	1	37	3	4	3	0	99	3	0	5	3	2	2	1	2	2	2	4	2	2	2	2	2	2	1	2	2	2	4	1	1	4	4	3	1.75	2.285714285714286	1.75	2.8
1	1	4	37	2	4	3	0	3	1	0	1	3	1	2	1	1	1	1	5	5	5	5	5	5	5	3	1	3	1	1	3	2	3	5	1.75	1	5	2	2.8
1	1	1	37	3	4	3	0	4	3	1	2	2	1	1	1	1	1	1	5	5	5	5	5	5	5	3	1	2	1	5	5	5	5	5	1.5	1	5	1.75	5
1	1	1	37	2	4	3	0	4	2	0	1	2	2	4	2	2	4	4	4	3	4	4	4	4	4	4	1	2	1	1	1	1	1	4	2.25	3	3.857142857142857	2	1.6
1	1	9	37	2	4	3	0	4	3	1	3	3	4	4	3	2	2	2	4	4	4	4	4	4	3	4	4	4	3	2	2	2	2	3	3.5	2.25	3.857142857142857	3.75	2.2
1	1	12	38	4	4	3	0	2	4	0	1	1	1	1	1	1	1	1	1	1	1	1	1	1	1	1	1	1	1	1	1	1	1	1	1	1	1	1	1
1	1	1	38	3	4	2	0	2	1	1	1	1	1	1	1	1	1	1	5	5	5	4	5	5	5	4	2	2	1	3	3	2	3	3	1	1	4.857142857142857	2.25	2.8
1	1	1	38	2	99	3	1	2	2	0	1	1	1	1	1	2	2	2	5	5	5	5	5	5	5	1	1	1	1	1	1	1	1	1	1	1.75	5	1	1
1	1	1	38	3	4	2	0	3	99	0	1	1	1	1	1	1	1	1	2	2	2	2	2	2	2	1	1	1	1	2	2	2	1	2	1	1	2	1	1.8
1	1	9	38	3	4	3	1	2	3	1	1	1	1	1	1	1	1	1	5	5	5	5	5	5	4	1	1	1	1	1	1	1	1	5	1	1	4.857142857142857	1	1.8
1	1	1	38	3	4	3	0	4	2	1	1	1	1	1	1	1	1	1	4	4	4	4	4	4	4	3	3	3	2	3	4	4	4	4	1	1	4	2.75	3.8
1	1	4	38	3	4	2	0	4	2	1	2	1	1	1	2	1	1	1	5	5	5	5	5	5	5	2	1	2	2	2	3	3	2	4	1.25	1.25	5	1.75	2.8
1	1	5	38	2	4	3	0	3	2	1	2	1	1	1	2	1	1	1	3	4	5	4	4	4	4	2	1	2	1	4	4	4	4	5	1.25	1.25	4	1.5	4.2
1	1	13	38	2	4	2	0	3	2	0	1	1	1	1	2	2	2	2	4	4	4	4	4	4	4	1	1	1	1	2	2	2	2	2	1	2	4	1	2
1	1	4	38	3	4	3	1	2	2	1	1	1	1	1	1	1	1	1	5	5	5	5	5	4	4	4	4	4	1	2	2	2	1	2	1	1	4.714285714285714	3.25	1.8
1	1	8	38	2	4	1	0	2	3	1	1	1	1	1	1	1	1	1	5	5	5	5	5	5	5	1	1	1	1	1	1	1	1	1	1	1	5	1	1
1	1	1	38	3	4	1	0	3	2	0	1	1	1	1	1	1	1	1	4	3	5	5	5	5	5	2	1	1	1	1	1	1	1	1	1	1	4.571428571428571	1.25	1
1	1	1	38	4	4	2	0	2	2	1	1	1	1	1	1	1	1	1	5	5	5	5	5	5	5	1	1	1	1	1	1	1	1	1	1	1	5	1	1
1	1	9	38	2	4	3	1	4	3	1	1	1	1	1	1	1	1	1	5	5	5	5	5	5	5	1	1	1	1	1	3	3	1	5	1	1	5	1	2.6
1	1	1	38	3	4	3	1	3	1	0	1	1	1	1	1	1	1	1	5	5	5	5	5	5	5	1	1	1	1	1	1	1	1	1	1	1	5	1	1
1	1	1	38	3	4	2	1	3	1	0	1	1	2	1	1	1	1	1	5	5	5	4	3	4	4	2	1	2	1	2	2	2	1	1	1.25	1	4.285714285714286	1.5	1.6
1	1	1	38	3	4	3	0	3	4	1	2	2	1	1	2	2	2	2	5	5	5	5	5	5	5	3	3	3	3	4	4	1	1	2	1.5	2	5	3	2.4
1	1	1	38	2	4	3	0	99	2	1	2	2	2	2	2	2	2	2	4	4	4	4	4	4	4	2	1	1	1	2	2	3	3	3	2	2	4	1.25	2.6
1	1	1	38	3	4	2	0	3	2	0	2	1	2	2	1	1	2	2	5	4	5	5	4	4	5	3	1	2	3	3	3	5	5	5	1.75	1.5	4.571428571428571	2.25	4.2
1	1	9	38	2	4	1	1	3	2	1	1	4	1	2	2	2	2	3	4	4	4	3	4	2	2	3	1	3	2	2	2	4	2	5	2	2.25	3.285714285714286	2.25	3
1	1	1	38	3	4	2	0	4	3	1	2	2	1	2	2	2	2	2	4	4	5	5	3	3	2	3	1	2	1	2	3	3	4	1	1.75	2	3.714285714285714	1.75	2.6
1	1	1	38	4	4	3	0	3	2	1	1	1	2	3	1	1	1	1	5	4	4	4	2	5	4	5	2	2	1	2	1	1	1	2	1.75	1	4	2.5	1.4
1	1	12	38	2	4	2	0	4	2	0	2	2	4	5	1	1	1	1	5	4	4	4	4	4	4	1	1	1	1	2	2	2	2	2	3.25	1	4.142857142857143	1	2
1	1	12	38	3	4	3	0	3	2	1	2	2	1	2	2	2	2	2	5	5	5	5	3	5	3	5	5	5	3	4	2	5	5	5	1.75	2	4.428571428571429	4.5	4.2
1	1	4	38	2	4	2	0	3	2	1	2	3	1	1	1	1	1	1	5	5	5	5	5	5	5	1	1	2	1	1	3	1	1	5	1.75	1	5	1.25	2.2
1	1	1	38	1	4	2	0	4	3	0	5	5	5	5	4	4	4	4	5	5	5	5	5	5	2	5	5	5	2	5	5	5	2	5	5	4	4.571428571428571	4.25	4.4
1	1	10	38	2	4	3	0	2	3	1	1	1	2	3	1	1	1	1	5	5	5	5	5	5	5	2	1	2	1	2	2	2	2	2	1.75	1	5	1.5	2
1	1	1	38	3	4	3	1	3	1	1	2	2	1	1	1	1	1	1	5	5	5	5	5	5	5	3	1	2	1	1	3	2	1	5	1.5	1	5	1.75	2.4
1	1	12	38	2	4	3	1	3	3	1	2	2	1	4	3	3	3	4	5	2	5	3	3	3	3	3	3	3	3	4	4	3	2	5	2.25	3.25	3.428571428571428	3	3.6
1	1	4	38	2	4	3	0	99	2	0	2	2	1	1	2	2	1	1	5	4	5	4	4	4	5	3	2	3	1	2	1	2	3	4	1.5	1.5	4.428571428571429	2.25	2.4
1	1	1	38	3	4	3	0	3	2	0	2	2	2	1	2	2	1	1	5	5	5	5	5	5	5	4	2	4	1	1	2	2	5	4	1.75	1.5	5	2.75	2.8
1	1	1	39	2	4	3	0	3	3	1	1	1	1	1	1	1	1	1	5	5	5	5	5	5	5	3	1	1	1	1	2	2	1	1	1	1	5	1.5	1.4
1	1	1	39	2	4	1	0	3	3	0	1	1	1	1	2	2	1	1	5	5	5	5	5	5	5	1	1	1	1	1	1	1	1	1	1	1.5	5	1	1
1	1	1	39	3	4	3	0	3	1	0	1	1	1	1	1	1	1	1	5	5	5	5	5	5	5	1	1	1	1	1	1	1	1	1	1	1	5	1	1
1	1	1	39	3	4	3	0	5	4	1	1	1	2	1	1	1	1	1	5	5	5	5	5	5	5	1	1	1	1	1	3	2	3	3	1.25	1	5	1	2.4
1	1	1	39	2	4	3	0	3	3	0	2	1	1	1	2	2	2	2	4	4	4	4	4	4	4	4	4	4	4	3	3	3	3	3	1.25	2	4	4	3
1	1	4	39	2	4	3	0	4	1	1	2	2	1	1	1	1	1	1	5	5	5	5	5	5	5	1	1	1	1	1	1	1	1	1	1.5	1	5	1	1
1	1	5	39	3	4	3	1	3	2	1	2	1	1	2	2	1	1	2	4	4	4	4	3	4	3	3	2	3	2	1	2	2	5	4	1.5	1.5	3.714285714285714	2.5	2.8
1	1	10	39	2	4	3	0	99	2	0	2	2	3	4	2	2	2	2	5	4	5	4	4	4	4	1	1	2	1	2	2	1	2	2	2.75	2	4.285714285714286	1.25	1.8
1	1	1	39	3	4	2	0	2	1	0	2	2	2	2	1	1	1	1	5	5	5	5	5	5	5	5	1	5	1	2	1	1	1	1	2	1	5	3	1.2
1	1	12	39	3	4	3	0	3	1	1	2	2	2	2	1	1	1	1	5	4	5	5	4	4	3	2	1	2	1	3	3	2	2	5	2	1	4.285714285714286	1.5	3
1	1	4	39	2	4	3	1	3	3	1	1	1	2	2	2	2	2	2	5	4	4	4	4	4	4	2	2	2	1	2	1	1	4	1	1.5	2	4.142857142857143	1.75	1.8
1	1	1	39	3	4	3	0	2	2	1	2	2	1	1	1	1	1	1	3	2	3	2	5	3	3	5	2	5	1	1	2	1	4	5	1.5	1	3	3.25	2.6
1	1	1	39	3	4	3	0	3	3	1	2	3	3	2	1	1	2	1	5	5	5	5	2	5	5	3	2	3	1	1	3	1	1	1	2.5	1.25	4.571428571428571	2.25	1.4
1	1	1	39	4	4	2	0	3	2	0	2	2	2	1	2	2	2	1	4	4	4	3	4	4	3	2	1	1	1	2	2	2	3	3	1.75	1.75	3.714285714285714	1.25	2.4
1	1	4	39	2	4	2	0	3	2	0	3	4	2	2	2	2	1	1	5	5	5	5	4	4	4	3	4	4	2	2	3	1	1	5	2.75	1.5	4.571428571428571	3.25	2.4
1	1	1	40	1	4	2	0	3	3	0	2	1	1	1	2	2	2	2	3	3	3	3	4	4	2	1	2	1	2	2	2	2	2	4	1.25	2	3.142857142857143	1.5	2.4
1	1	9	40	2	4	3	0	3	2	1	1	1	1	1	1	1	1	1	5	5	5	5	5	5	5	1	1	1	1	1	1	1	1	1	1	1	5	1	1
1	1	1	40	3	4	2	1	2	3	0	1	1	1	1	2	2	2	2	5	4	4	4	5	4	5	1	2	5	1	2	1	3	2	4	1	2	4.428571428571429	2.25	2.4
1	1	1	40	3	4	3	0	3	3	0	1	1	1	1	1	1	1	1	5	5	5	5	5	5	5	4	4	4	4	2	2	2	2	2	1	1	5	4	2
1	1	1	40	3	4	3	0	3	1	0	2	1	1	1	1	1	1	1	5	4	4	4	5	4	4	2	1	2	1	1	1	3	1	5	1.25	1	4.285714285714286	1.5	2.2
1	1	1	40	3	2	3	1	2	5	1	1	1	2	1	1	1	1	1	5	4	5	5	4	4	4	3	1	3	1	1	1	2	1	5	1.25	1	4.428571428571429	2	2
1	1	1	40	3	4	3	0	2	4	1	1	1	1	1	1	1	1	1	5	5	5	5	5	5	5	1	1	1	1	1	1	1	1	1	1	1	5	1	1
1	1	9	40	3	4	3	0	2	1	0	1	1	2	1	2	1	1	1	5	5	5	5	5	5	5	3	1	2	1	2	2	2	3	4	1.25	1.25	5	1.75	2.6
1	1	1	40	1	4	3	0	3	4	0	1	1	1	1	1	1	1	1	2	2	2	2	2	2	2	1	1	1	1	2	2	1	1	1	1	1	2	1	1.4
1	1	1	40	3	4	2	0	3	2	0	1	1	1	1	1	1	1	1	1	5	5	5	5	5	5	3	3	3	1	2	2	2	2	2	1	1	4.428571428571429	2.5	2
1	1	9	40	2	4	3	0	99	3	1	2	1	1	1	2	1	1	1	5	5	5	5	5	5	5	3	1	2	1	2	3	1	1	2	1.25	1.25	5	1.75	1.8
1	1		40	3	4	3	0	3	3	1	2	2	1	1	2	2	2	2	5	5	5	5	4	5	4	3	2	2	1	2	3	2	4	5	1.5	2	4.714285714285714	2	3.2
1	1	9	40	3	4	3	1	4	4	1	2	2	2	1	3	3	3	1	3	3	3	3	3	3	3	3	1	1	1	5	5	5	5	5	1.75	2.5	3	1.5	5
1	1	9	40	3	4	3	0	3	3	1	1	1	2	2	1	1	1	2	5	5	5	5	5	5	4	2	1	2	1	4	4	5	4	5	1.5	1.25	4.857142857142857	1.5	4.4
1	1	13	40	3	4	1	1	3	2	1	4	4	1	1	2	2	2	2	5	5	5	5	5	5	3	5	1	3	1	5	5	5	5	5	2.5	2	4.714285714285714	2.5	5
1	1	1	40	3	4	3	0	2	2	0	2	2	1	1	1	1	1	1	4	4	4	5	4	4	4	2	2	2	1	4	4	3	4	5	1.5	1	4.142857142857143	1.75	4
1	1	12	40	4	4	3	0	4	3	1	2	2	1	1	1	1	1	1	5	5	5	5	5	5	4	1	1	1	1	2	2	2	2	3	1.5	1	4.857142857142857	1	2.2
1	1	4	40	4	4	1	0	2	2	1	1	2	2	2	1	1	1	1	5	5	5	5	5	5	5	2	2	2	2	1	3	2	2	2	1.75	1	5	2	2
1	1	1	40	3	4	3	0	3	2	0	2	2	2	2	2	2	2	2	4	4	4	2	2	4	3	3	2	2	2	2	2	2	2	2	2	2	3.285714285714286	2.25	2
1	1	1	40	3	4	3	1	3	2	1	2	2	1	1	2	2	2	2	5	5	5	5	5	5	5	1	1	1	1	5	5	1	3	5	1.5	2	5	1	3.8
1	1	12	40	2	4	2	0	4	3	0	3	2	1	1	2	2	1	1	4	4	5	5	5	5	5	1	2	1	1	1	1	1	1	5	1.75	1.5	4.714285714285714	1.25	1.8
1	1	1	40	3	4	3	0	3	3	0	2	2	1	1	2	1	1	1	5	4	5	4	4	3	4	1	1	2	1	3	2	2	2	1	1.5	1.25	4.142857142857143	1.25	2
1	1	5	40	2	4	3	0	4	5	1	4	3	1	1	4	2	1	1	5	4	4	4	4	4	4	5	1	3	2	2	3	2	4	4	2.25	2	4.142857142857143	2.75	3
1	1	1	40	2	4	1	0	3	3	0	2	2	2	2	1	1	1	1	4	4	5	5	5	4	4	2	2	2	1	2	2	2	1	3	2	1	4.428571428571429	1.75	2
1	1	1	41	2	4	3	0	3	1	0	1	1	1	1	1	1	1	1	5	4	4	4	5	5	5	4	4	4	4	1	2	1	1	4	1	1	4.571428571428571	4	1.8
1	1	12	41	4	4	3	0	3	2	1	2	2	2	2	2	2	2	2	3	3	3	3	3	3	4	3	2	2	1	2	2	2	5	5	2	2	3.142857142857143	2	3.2
1	1	1	41	3	4	2	0	4	4	0	2	2	2	2	3	3	3	3	5	5	5	5	2	5	2	3	2	3	2	2	2	2	5	2	2	3	4.142857142857143	2.5	2.6
1	1	1	41	2	4	2	1	3	2	1	2	2	1	1	1	1	1	1	5	5	5	5	5	5	4	3	1	1	1	3	3	3	3	3	1.5	1	4.857142857142857	1.5	3
1	1	12	41	4	4	2	1	2	1	0	1	1	2	2	1	1	1	1	5	5	5	5	5	5	5	4	4	4	5	4	4	2	2	3	1.5	1	5	4.25	3
1	1	1	41	2	4	3	0	3	2	0	2	2	2	2	1	1	1	1	4	4	4	4	4	4	4	3	3	3	3	3	3	3	3	3	2	1	4	3	3
1	1	4	41	3	4	3	0	3	3	0	2	1	1	3	1	1	1	1	5	4	5	5	4	5	5	1	1	2	1	2	4	5	2	1	1.75	1	4.714285714285714	1.25	2.8
1	1	1	41	4	4	3	0	3	2	1	2	2	1	1	1	1	1	1	5	5	5	5	5	5	5	2	1	2	1	3	3	3	3	3	1.5	1	5	1.5	3
1	1	4	42	3	4	3	0	2	2	1	2	1	1	1	1	1	1	1	5	5	5	5	5	5	5	3	1	3	1	1	3	3	4	4	1.25	1	5	2	3
1	1	9	42	1	4	3	1	3	1	1	1	1	1	1	1	1	1	1	4	4	4	4	4	4	4	1	1	1	1	1	1	1	1	1	1	1	4	1	1
1	1	1	42	3	4	3	1	3	1	1	1	1	1	1	1	1	1	1	4	4	4	4	4	4	4	3	1	3	1	2	2	2	2	2	1	1	4	2	2
1	1	9	42	2	4	3	0	5	3	1	1	1	1	1	1	1	1	1	5	4	5	4	4	5	4	2	1	2	1	5	4	1	4	5	1	1	4.428571428571429	1.5	3.8
1	1	4	42	2	4	3	1	3	2	1	1	1	1	1	1	1	1	1	5	5	5	5	5	5	5	4	1	2	1	1	1	1	4	1	1	1	5	2	1.6
1	1	1	42	3	4	3	0	3	2	1	1	1	1	1	3	3	3	3	4	4	4	4	4	4	4	3	3	3	3	3	3	3	3	3	1	3	4	3	3
1	1	1	42	2	4	1	0	2	1	0	1	1	1	1	1	1	1	1	5	5	5	5	5	5	5	3	1	1	1	1	1	1	1	3	1	1	5	1.5	1.4
1	1	4	42	2	4	3	0	4	3	1	1	1	2	1	2	2	2	2	2	3	4	4	3	4	3	2	1	2	1	2	2	2	2	2	1.25	2	3.285714285714286	1.5	2
1	1	1	42	3	4	3	1	3	3	1	1	1	1	1	2	2	2	2	4	4	4	4	4	4	4	1	1	2	1	2	2	2	2	2	1	2	4	1.25	2
1	1	4	42	3	4	2	1	3	2	0	1	1	1	1	1	1	1	1	5	5	5	5	5	5	5	3	1	2	1	3	2	3	3	3	1	1	5	1.75	2.8
1	1		42	2	4	3	0	3	1	1	1	1	1	1	1	1	1	1	5	5	5	5	5	5	5	1	1	1	1	1	1	1	1	1	1	1	5	1	1
1	1	1	42	3	4	3	1	5	2	1	4	3	1	1	1	1	1	1	5	5	5	5	5	5	5	3	1	1	1	5	5	3	2	2	2.25	1	5	1.5	3.4
1	1	8	42	2	4	3	0	2	2	0	2	2	3	2	1	1	1	1	4	5	5	5	5	5	5	3	1	2	1	4	5	5	5	5	2.25	1	4.857142857142857	1.75	4.8
1	1	1	42	3	4	3	0	2	2	1	1	1	2	2	1	1	1	1	4	3	2	3	3	4	3	3	2	3	2	1	1	3	5	5	1.5	1	3.142857142857143	2.5	3
1	1	9	42	2	4	3	0	3	2	1	1	2	2	2	1	2	2	2	4	4	4	4	4	4	4	2	1	2	1	3	3	2	3	3	1.75	1.75	4	1.5	2.8
1	1	1	42	4	4	2	0	3	2	1	1	1	2	2	1	1	1	1	5	5	5	5	5	5	5	3	2	3	1	1	1	1	2	3	1.5	1	5	2.25	1.6
1	1	4	43	2	4	3	1	2	3	0	1	1	1	1	1	1	1	1	5	5	5	5	5	3	1	1	1	1	1	1	1	1	1	1	1	1	4.142857142857143	1	1
1	1	1	43	3	4	3	0	3	2	0	1	1	1	1	1	1	1	1	5	2	5	2	2	2	2	4	2	4	1	1	2	2	2	1	1	1	2.857142857142857	2.75	1.6
1	1	1	43	2	4	3	1	3	1	1	1	1	1	1	1	1	1	1	5	5	5	5	5	5	5	3	1	2	1	3	3	3	3	3	1	1	5	1.75	3
1	1	11	43	4	4	3	0	3	3	0	1	1	1	2	1	1	1	1	5	5	5	5	5	5	5	3	3	3	2	2	4	2	4	4	1.25	1	5	2.75	3.2
1	1	1	43	2	4	1	0	2	4	0	1	1	1	1	1	1	1	1	5	5	5	5	5	5	5	1	1	1	1	1	1	1	1	5	1	1	5	1	1.8
1	1	4	43	4	4	3	0	3	2	0	2	1	1	1	2	2	1	1	5	5	5	5	5	5	4	4	1	3	1	1	3	2	2	2	1.25	1.5	4.857142857142857	2.25	2
1	1	1	43	2	4	2	0	3	3	1	1	1	1	1	3	3	3	3	5	5	5	5	5	5	5	1	1	1	1	3	3	1	1	1	1	3	5	1	1.8
1	1	1	43	1	4	3	1	2	3	0	1	1	1	1	2	2	2	2	4	4	4	4	4	4	4	2	2	2	2	4	4	4	2	4	1	2	4	2	3.6
1	1	1	43	3	4	3	0	3	2	0	1	1	2	2	1	1	1	1	4	4	5	5	5	4	4	2	1	2	1	2	2	2	2	2	1.5	1	4.428571428571429	1.5	2
1	1	1	43	3	4	2	0	3	2	0	2	2	3	2	2	1	1	1	5	5	5	5	4	5	5	1	1	4	2	1	4	1	1	4	2.25	1.25	4.857142857142857	2	2.2
1	1	12	43	2	4	2	1	4	2	0	3	2	3	2	4	3	4	3	4	3	3	2	3	2	2	3	4	3	3	4	3	4	3	4	2.5	3.5	2.714285714285714	3.25	3.6
1	1	1	43	3	4	2	0	4	3	1	2	2	1	1	2	2	1	1	5	5	5	4	4	5	4	3	1	3	1	2	3	2	4	3	1.5	1.5	4.571428571428571	2	2.8
1	1	5	43	2	4	3	1	3	3	1	2	2	1	1	1	1	1	1	5	5	5	2	2	5	5	5	2	5	1	1	1	1	1	1	1.5	1	4.142857142857143	3.25	1
1	1	5	43	3	4	3	0	4	3	0	3	2	3	2	2	2	3	3	3	2	3	2	2	3	3	3	2	3	1	2	2	2	2	4	2.5	2.5	2.571428571428572	2.25	2.4
1	1	8	43	2	4	3	0	2	2	1	1	1	2	2	1	1	1	1	5	5	5	5	5	5	3	4	1	2	1	1	1	1	1	3	1.5	1	4.714285714285714	2	1.4
1	1	1	43	4	4	3	0	3	3	1	1	2	2	2	1	1	1	1	4	4	4	4	4	4	4	3	2	3	1	2	2	2	3	4	1.75	1	4	2.25	2.6
1	1	1	43	2	4	3	1	3	3	1	3	3	4	4	5	5	5	5	2	2	2	2	2	2	5	2	1	2	1	2	2	2	2	4	3.5	5	2.428571428571428	1.5	2.4
1	1	9	43	3	4	2	0	2	1	1	1	1	2	2	2	2	2	2	4	4	4	4	4	3	3	4	2	3	1	2	3	2	2	2	1.5	2	3.714285714285714	2.5	2.2
1	1	1	43	3	4	3	1	4	2	1	3	3	1	2	1	1	1	1	5	5	5	4	5	5	4	4	2	4	1	2	4	4	2	5	2.25	1	4.714285714285714	2.75	3.4
1	1	1	43	4	4	3	0	3	2	1	2	2	1	1	1	1	1	1	5	4	5	4	5	5	4	3	1	2	2	2	2	2	3	2	1.5	1	4.571428571428571	2	2.2
1	1	9	43	3	2	3	1	3	1	1	1	1	2	2	1	1	1	1	5	5	5	5	4	4	4	2	1	2	1	1	1	1	1	2	1.5	1	4.571428571428571	1.5	1.2
1	1	8	43	2	4	3	1	2	1	0	5	4	3	1	5	5	5	5	5	5	5	5	1	3	1	3	1	1	1	4	4	2	2	5	3.25	5	3.571428571428572	1.5	3.4
1	1	1	43	2	4	3	1	3	2	0	3	3	2	2	2	2	1	1	5	5	5	4	4	4	4	3	2	2	1	2	2	4	2	5	2.5	1.5	4.428571428571429	2	3
1	1	1	43	2	99	2	0	2	1	0	1	5	2	3	2	5	4	4	2	1	1	1	4	2	2	2	2	1	1	4	5	5	4	4	2.75	3.75	1.857142857142857	1.5	4.4
1	1	5	44	3	4	2	0	4	1	0	1	1	1	1	1	1	1	1	5	5	5	5	4	5	5	4	1	2	1	2	4	2	2	2	1	1	4.857142857142857	2	2.4
1	1	1	44	3	4	3	0	3	3	0	1	1	1	1	1	1	1	1	5	5	5	2	4	3	4	2	1	2	1	2	1	1	1	4	1	1	4	1.5	1.8
1	1	4	44	4	4	3	0	3	2	1	1	2	1	1	1	1	1	1	5	5	5	5	5	5	5	3	2	2	1	2	1	1	2	1	1.25	1	5	2	1.4
1	1	10	44	3	4	3	0	3	1	0	1	1	1	1	1	1	1	1	4	4	4	4	4	4	4	3	1	1	1	1	1	3	1	3	1	1	4	1.5	1.8
1	1	1	44	3	4	3	0	3	2	1	2	2	1	1	3	2	1	1	5	5	5	5	5	5	5	3	2	3	2	3	4	4	2	3	1.5	1.75	5	2.5	3.2
1	1	1	44	3	4	3	0	3	2	1	2	2	1	1	1	1	1	1	5	5	5	5	5	5	2	5	5	5	5	1	1	1	1	4	1.5	1	4.571428571428571	5	1.6
1	1	9	45	2	4	3	0	1	1	0	1	1	1	1	1	1	1	1	5	5	5	5	5	5	5	1	1	1	2	4	4	1	1	4	1	1	5	1.25	2.8
1	1	4	45	2	4	3	0	2	1	0	1	1	1	1	1	1	1	1	5	5	5	5	5	5	5	1	1	4	1	2	2	1	1	2	1	1	5	1.75	1.6
1	1	1	45	2	4	2	0	2	3	0	2	1	1	1	1	1	1	1	5	5	5	5	5	5	5	1	1	1	1	1	1	1	1	1	1.25	1	5	1	1
1	1		45	2	4	3	1	5	1	0	1	1	1	1	1	1	1	1	5	5	5	5	5	5	5	2	1	5	1	4	2	1	2	1	1	1	5	2.25	2
1	1	1	45	3	4	2	0	3	1	0	1	1	1	1	1	1	1	1	5	4	4	4	5	5	4	3	1	2	1	2	2	2	2	2	1	1	4.428571428571429	1.75	2
1	1	4	45	1	4	3	1	3	2	0	1	1	1	1	1	1	1	1	5	5	5	5	5	5	5	2	1	2	2	2	4	4	4	5	1	1	5	1.75	3.8
1	1	1	45	2	99	3	0	2	1	0	1	1	1	1	1	1	1	1	4	4	4	4	4	4	4	1	1	1	1	2	2	2	2	2	1	1	4	1	2
1	1	10	45	3	4	2	0	3	3	0	1	1	1	1	1	1	1	1	5	5	5	5	5	5	5	1	1	1	1	5	1	1	1	5	1	1	5	1	2.6
1	1	12	45	2	4	3	0	3	3	0	1	1	1	1	1	2	1	2	5	5	5	5	5	5	5	1	1	1	1	2	2	1	2	2	1	1.5	5	1	1.8
1	1	12	45	3	4	1	0	3	3	0	2	1	1	1	2	1	2	2	5	3	4	4	5	4	4	2	1	1	1	1	2	2	1	2	1.25	1.75	4.142857142857143	1.25	1.6
1	1	1	45	3	4	2	0	2	2	0	1	1	1	1	1	1	1	1	5	5	5	5	5	5	5	3	2	3	1	4	3	3	2	5	1	1	5	2.25	3.4
1	1	1	45	2	4	3	0	3	1	0	1	1	1	1	1	1	1	1	5	4	5	5	5	5	5	2	2	2	2	4	4	4	4	4	1	1	4.857142857142857	2	4
1	1	1	45	4	4	3	0	3	4	1	1	1	1	1	1	1	1	1	5	5	5	5	5	5	5	2	1	1	1	3	3	3	3	3	1	1	5	1.25	3
1	1	1	45	2	4	2	0	3	1	0	1	1	1	1	1	1	1	1	5	5	5	5	5	5	5	2	1	1	1	1	2	2	2	2	1	1	5	1.25	1.8
1	1	1	45	2	4	2	0	3	3	0	2	2	3	4	1	1	1	1	1	1	1	1	2	1	2	1	1	2	1	1	1	1	1	1	2.75	1	1.285714285714286	1.25	1
1	1	4	45	3	4	3	0	3	3	1	2	2	3	2	2	2	2	2	4	4	4	2	4	4	2	2	2	2	2	2	2	4	4	4	2.25	2	3.428571428571428	2	3.2
1	1	12	45	3	4	3	0	3	2	0	1	2	3	2	1	1	1	1	3	5	5	5	5	4	4	2	1	2	1	2	2	2	2	4	2	1	4.428571428571429	1.5	2.4
1	1	7	45	2	4	2	1	4	2	0	3	1	1	3	2	1	1	1	4	5	4	4	4	3	3	1	1	1	1	1	2	1	2	5	2	1.25	3.857142857142857	1	2.2
1	1	1	45	2	4	2	0	4	4	1	3	2	1	1	4	2	1	1	5	3	1	3	3	3	3	3	2	2	3	3	3	3	3	5	1.75	2	3	2.5	3.4
1	1	10	45	2	4	3	0	4	2	1	1	1	3	2	1	1	2	2	5	5	5	5	5	5	5	2	1	2	1	1	2	3	3	3	1.75	1.5	5	1.5	2.4
1	1	12	45	2	4	2	1	3	2	1	2	2	1	1	5	5	2	2	5	5	5	5	5	5	5	2	1	2	1	5	5	5	5	5	1.5	3.5	5	1.5	5
1	1	5	45	2	4	3	0	3	2	1	2	2	1	1	2	2	1	1	5	5	5	5	2	5	5	3	1	2	1	1	1	1	3	5	1.5	1.5	4.571428571428571	1.75	2.2
2	1	10	18	3	1	3	0	3	3	0	3	2	1	1	3	2	1	1	5	4	5	3	5	5	5	4	1	4	2	1	1	1	1	1	1.75	1.75	4.571428571428571	2.75	1
2	1	9	19	3	1	2	1	4	2	0	2	1	1	1	2	2	1	2	5	5	5	5	5	5	5	4	1	4	1	2	5	5	5	5	1.25	1.75	5	2.5	4.4
2	1	8	18	3	1	2	0	3	2	0	1	1	1	1	1	1	1	1	4	3	2	2	3	2	2	1	1	2	3	2	2	2	4	1	1	1	2.571428571428572	1.75	2.2
2	1	10	19	2	1	3	1	4	3	1	3	3	3	3	3	3	3	3	4	4	3	3	2	2	4	3	1	2	2	2	2	2	2	2	3	3	3.142857142857143	2	2
2	1	1	19	2	1	1	1	4	5	1	5	3	1	3	5	4	1	4	5	3	3	1	1	1	3	5	1	3	3	4	5	5	3	5	3	3.5	2.428571428571428	3	4.4
2	1	11	18	3	1	3	0	4	2	1	4	4	1	1	5	4	1	1	5	4	5	5	5	5	4	3	1	2	3	2	3	1	5	5	2.5	2.75	4.714285714285714	2.25	3.2
2	1	6	19	3	2	3	0	4	4	0	4	3	1	1	3	3	1	1	1	1	1	1	1	1	1	3	1	1	1	1	1	1	1	1	2.25	2	1	1.5	1
2	1	2	19	3	1	3	0	5	3	0	5	5	5	5	5	5	5	5	5	5	5	5	5	5	5	5	5	5	5	5	5	5	5	5	5	5	5	5	5
2	1	10	18	3	1	1	0	1	2	0	4	2	1	1	2	3	2	3	1	3	2	1	1	3	2	2	2	3	2	1	2	1	2	1	2	2.5	1.857142857142857	2.25	1.4
2	1	8	18	3	1	1	0	2	3	0	1	2	1	1	1	1	1	1	4	4	4	4	4	4	4	1	1	1	4	1	1	1	1	1	1.25	1	4	1.75	1
2	1	1	18	3	1	3	0	3	2	0	2	2	2	1	1	1	1	1	4	3	5	5	4	2	3	2	1	1	1	1	1	1	1	3	1.75	1	3.714285714285714	1.25	1.4
2	1	8	19	3	2	3	0	4	3	1	2	2	1	2	2	3	2	3	4	3	4	3	4	3	3	3	1	3	2	2	2	2	2	2	1.75	2.5	3.428571428571428	2.25	2
2	1	2	18	3	1	3	0	5	4	0	3	3	3	3	1	1	1	1	3	3	3	3	3	3	2	3	3	3	1	2	2	1	4	3	3	1	2.857142857142857	2.5	2.4
2	1	1	18	3	1	2	0	4	3	1	3	3	1	1	5	5	1	1	5	4	5	3	2	3	3	3	2	3	1	5	5	5	5	5	2	3	3.571428571428572	2.25	5
2	1	10	19	3	1	1	0	3	3	0	1	2	3	2	1	1	2	2	5	5	5	4	3	4	3	3	1	2	1	1	3	1	2	2	2	1.5	4.142857142857143	1.75	1.8
2	1	2	18	3	1	1	0	3	2	0	3	3	4	4	3	3	4	4	3	4	5	5	4	2	2	4	2	3	1	3	3	4	3	2	3.5	3.5	3.571428571428572	2.5	3
2	1	1	19	3	1	1	0	3	4	0	3	2	2	1	2	2	2	2	3	2	2	2	4	5	2	3	2	3	1	2	2	1	4	5	2	2	2.857142857142857	2.25	2.8
2	1	1	19	3	2	2	1	3	3	1	3	2	4	3	1	1	1	1	4	3	3	4	4	4	4	4	4	4	4	1	1	1	1	1	3	1	3.714285714285714	4	1
2	1	1	19	3	1	1	1	3	2	1	3	3	3	3	2	2	2	2	4	4	4	4	4	4	2	4	1	4	1	2	4	4	2	4	3	2	3.714285714285714	2.5	3.2
2	1	3	18	3	1	3	0	4	4	0	4	2	2	2	3	2	2	2	5	4	5	5	3	4	4	3	1	3	2	2	2	1	2	2	2.5	2.25	4.285714285714286	2.25	1.8
2	1	6	18	3	1	3	0	4	3	0	1	2	1	2	1	1	1	1	4	4	4	2	2	2	2	2	1	2	1	4	4	1	1	4	1.5	1	2.857142857142857	1.5	2.8
2	1	10	18	2	1	3	0	3	3	0	2	2	2	2	2	2	2	2	4	4	4	4	4	4	3	2	1	2	1	3	4	5	3	5	2	2	3.857142857142857	1.5	4
2	1	1	18	3	1	2	0	4	4	1	3	3	1	3	4	4	4	1	5	2	4	4	5	4	3	4	1	3	1	4	4	5	5	5	2.5	3.25	3.857142857142857	2.25	4.6
2	1	1	18	3	1	2	0	3	2	1	2	2	3	3	2	2	2	2	4	3	3	2	3	2	3	3	2	3	2	3	3	3	2	3	2.5	2	2.857142857142857	2.5	2.8
2	1	1	19	3	2	2	1	3	3	1	2	2	3	4	2	2	2	2	4	4	4	4	4	4	4	1	1	1	1	1	1	3	3	1	2.75	2	4	1	1.8
2	1	1	18	2	1	2	0	4	4	0	2	3	1	2	3	3	1	1	5	2	5	1	3	2	1	2	1	3	2	1	5	3	5	5	2	2	2.714285714285714	2	3.8
2	1	1	18	3	1	2	0	3	2	0	3	2	1	2	3	2	1	1	3	4	4	4	3	4	3	3	2	4	2	2	3	3	2	3	2	1.75	3.571428571428572	2.75	2.6
2	1	2	19	3	1	2	0	4	3	1	2	2	3	2	1	1	1	1	4	2	4	4	4	3	4	5	1	3	2	1	1	1	1	2	2.25	1	3.571428571428572	2.75	1.2
2	1	2	19	3	1	1	0	4	3	1	3	2	4	3	3	3	4	3	4	3	4	4	2	3	4	4	2	4	2	2	3	2	2	2	3	3.25	3.428571428571428	3	2.2
2	1	5	19	2	1	3	0	5	5	1	4	4	3	3	4	4	2	2	4	2	2	5	1	1	5	5	1	4	2	4	5	2	2	2	3.5	3	2.857142857142857	3	3
2	1	9	19	3	3	1	0	3	2	1	1	1	2	1	1	1	1	1	5	5	5	5	5	5	5	3	1	2	1	1	1	1	1	1	1.25	1	5	1.75	1
2	1	9	19	3	2	2	0	3	2	0	2	3	4	4	3	2	2	1	4	4	3	3	4	3	2	3	1	2	1	4	2	2	2	1	3.25	2	3.285714285714286	1.75	2.2
2	1	8	19	3	2	3	1	3	3	1	3	3	1	2	3	3	1	2	4	4	4	4	3	4	3	3	2	3	2	3	3	1	2	1	2.25	2.25	3.714285714285714	2.5	2
2	1	11	18	3	1	1	0	3	1	0	3	2	4	2	3	2	2	2	5	5	5	5	5	5	5	3	1	2	1	4	2	3	3	2	2.75	2.25	5	1.75	2.8
2	1	2	19	3	1	1	0	4	4	1	4	3	3	3	3	2	3	3	4	4	4	3	4	4	3	4	1	4	1	1	2	1	1	3	3.25	2.75	3.714285714285714	2.5	1.6
2	1	10	18	3	1	3	0	5	4	1	3	2	4	4	5	3	4	4	3	1	1	1	1	1	1	3	5	5	5	1	5	3	3	5	3.25	4	1.285714285714286	4.5	3.4
2	1	5	18	3	1	2	0	2	3	0	1	1	1	3	1	1	1	3	5	4	4	4	3	4	5	4	1	2	1	2	2	2	2	2	1.5	1.5	4.142857142857143	2	2
2	1	1	18	3	1	2	0	4	3	1	3	1	1	1	3	2	1	1	5	4	5	3	5	3	2	4	1	2	3	2	1	1	1	1	1.5	1.75	3.857142857142857	2.5	1.2
2	1	2	19	3	1	3	0	3	2	0	3	2	1	1	3	3	2	2	4	4	4	3	4	4	4	3	1	3	1	2	2	2	2	5	1.75	2.5	3.857142857142857	2	2.6
2	1	2	19	3	1	2	1	4	4	1	2	2	2	2	3	3	3	3	3	3	3	3	2	3	2	4	3	4	2	3	3	3	4	5	2	3	2.714285714285714	3.25	3.6
2	1	9	19	3	1	3	1	2	3	0	4	1	1	1	2	1	1	1	2	2	2	2	2	2	4	4	1	4	1	2	2	1	1	1	1.75	1.25	2.285714285714286	2.5	1.4
2	1	1	18	3	2	3	0	5	4	1	3	2	1	1	2	2	1	1	5	4	5	5	2	5	4	3	2	2	1	2	2	1	1	1	1.75	1.5	4.285714285714286	2	1.4
2	1	2	19	3	1	1	0	2	2	0	2	2	3	3	2	2	2	2	4	3	4	2	3	3	3	4	1	3	2	3	3	2	2	2	2.5	2	3.142857142857143	2.5	2.4
2	1	1	18	3	1	3	0	3	3	0	3	2	1	1	3	3	3	3	1	1	1	1	1	1	1	3	3	1	1	5	3	3	1	5	1.75	3	1	2	3.4
2	1	2	19	3	2	2	0	4	4	1	4	4	1	2	3	3	1	1	5	2	3	4	2	2	4	4	1	2	1	4	4	1	4	4	2.75	2	3.142857142857143	2	3.4
2	1	1	19	2	1	2	1	4	3	0	3	2	3	3	3	2	3	2	5	4	5	5	5	5	5	1	1	1	1	5	2	4	4	3	2.75	2.5	4.857142857142857	1	3.6
2	1	1	19	3	1	3	1	4	5	1	4	4	2	2	3	3	2	2	4	4	2	5	2	2	1	4	1	5	3	1	1	4	1	4	3	2.5	2.857142857142857	3.25	2.2
2	1	5	19	3	1	2	0	3	2	0	1	1	3	4	2	2	3	3	5	5	5	3	3	5	5	5	2	5	1	1	1	1	1	1	2.25	2.5	4.428571428571429	3.25	1
2	1	9	19	3	2	1	0	4	4	0	3	4	3	4	4	4	3	4	3	2	3	3	2	2	3	3	2	3	1	3	3	3	2	2	3.5	3.75	2.571428571428572	2.25	2.6
2	1	1	19	3	1	1	0	4	3	0	2	1	2	1	2	2	2	2	1	2	3	2	1	2	3	2	1	1	1	1	1	1	1	1	1.5	2	2	1.25	1
2	1	1	19	3	1	3	0	4	2	0	2	2	3	3	3	3	3	3	5	2	5	3	4	2	3	4	2	4	2	3	3	2	2	4	2.5	3	3.428571428571428	3	2.8
2	1	5	19	3	2	3	1	3	2	1	2	2	3	3	3	3	3	3	5	5	5	5	5	5	5	2	1	2	1	5	5	5	5	5	2.5	3	5	1.5	5
2	1	11	19	3	1	2	0	4	2	1	4	3	1	1	3	3	1	1	4	4	4	4	2	3	3	3	1	3	1	1	1	1	5	5	2.25	2	3.428571428571428	2	2.6
2	1	5	18	3	1	3	0	4	3	1	2	3	3	3	1	1	1	1	5	5	5	5	5	5	5	2	1	2	1	2	2	2	1	1	2.75	1	5	1.5	1.6
2	1	10	18	3	1	1	0	3	3	0	2	2	1	1	1	2	1	1	3	3	3	3	3	2	3	3	1	2	1	2	1	1	2	1	1.5	1.25	2.857142857142857	1.75	1.4
2	1	1	19	3	2	3	0	4	3	0	4	1	2	2	3	3	3	3	5	5	5	5	5	5	1	3	1	2	3	4	2	4	2	4	2.25	3	4.428571428571429	2.25	3.2
2	1	1	18	3	1	3	0	4	4	0	5	3	1	2	5	3	1	2	3	3	3	3	2	2	2	3	2	3	1	4	3	2	4	2	2.75	2.75	2.571428571428572	2.25	3
2	1	1	18	3	1	1	0	2	3	0	1	1	2	2	1	1	3	2	3	1	2	2	1	4	1	4	1	3	1	1	1	1	3	1	1.5	1.75	2	2.25	1.4
2	1	8	19	3	2	2	1	4	3	0	1	1	3	3	1	1	2	2	4	3	4	3	2	2	1	3	1	2	1	1	2	2	1	2	2	1.5	2.714285714285714	1.75	1.6
2	1	3	18	3	1	1	0	4	3	0	3	3	3	3	2	2	2	2	5	5	4	4	3	3	4	5	1	2	1	2	2	1	2	2	3	2	4	2.25	1.8
2	1	1	18	3	1	3	0	4	4	0	3	3	1	1	3	3	1	1	5	4	5	3	2	2	3	5	1	5	1	2	2	2	1	2	2	2	3.428571428571428	3	1.8
2	1	2	18	3	1	3	0	3	1	1	1	1	1	1	1	1	1	1	5	5	5	5	5	5	5	3	1	2	1	2	2	2	2	5	1	1	5	1.75	2.6
2	1	11	19	3	2	2	1	4	4	1	2	1	2	2	4	4	1	1	3	2	2	2	2	2	3	3	1	3	1	1	1	1	1	1	1.75	2.5	2.285714285714286	2	1
2	1	6	19	3	2	3	0	4	5	0	4	4	1	1	3	3	3	3	1	1	1	1	1	1	1	3	1	3	1	1	1	1	1	1	2.5	3	1	2	1
2	1	2	19	3	1	2	0	4	3	0	2	2	1	1	3	2	2	2	4	4	4	4	4	4	4	3	1	3	1	2	2	2	2	2	1.5	2.25	4	2	2
2	1	8	19	3	2	3	1	4	3	1	4	3	2	2	3	3	2	2	5	4	5	3	3	4	3	4	2	3	2	3	3	2	4	1	2.75	2.5	3.857142857142857	2.75	2.6
2	1	9	19	3	1	3	0	3	3	1	2	3	1	1	3	2	2	2	4	3	4	4	4	4	4	2	1	2	1	2	2	2	2	4	1.75	2.25	3.857142857142857	1.5	2.4
2	1	9	19	3	1	2	1	4	4	0	3	5	5	2	5	5	5	5	3	1	1	1	1	1	3	3	1	3	2	1	1	1	1	1	3.75	5	1.571428571428571	2.25	1
2	1	2	19	3	1	1	0	3	1	0	1	4	1	4	1	4	1	2	4	2	4	2	2	2	4	5	5	3	5	2	2	1	2	5	2.5	2	2.857142857142857	4.5	2.4
2	1	1	18	3	1	3	1	3	3	0	1	1	1	1	1	1	1	1	5	5	4	2	1	1	2	1	1	1	1	1	1	1	1	1	1	1	2.857142857142857	1	1
2	1	2	19	3	2	2	0	4	2	1	2	1	1	1	1	1	1	1	3	2	3	2	1	3	3	2	1	2	1	1	2	1	3	2	1.25	1	2.428571428571428	1.5	1.8
2	1	8	19	3	2	3	0	5	4	1	2	3	3	3	3	3	3	3	3	3	3	3	3	3	3	3	3	3	3	3	3	3	3	3	2.75	3	3	3	3
2	1	2	19	3	1	2	0	4	3	0	3	3	4	4	2	2	4	4	4	4	4	4	4	3	5	5	5	5	5	3	2	3	4	3	3.5	3	4	5	3
2	1	2	18	3	1	2	0	4	4	1	1	2	3	4	1	1	1	1	5	5	5	3	5	5	5	4	1	2	2	3	3	2	3	3	2.5	1	4.714285714285714	2.25	2.8
2	1	1	18	3	2	2	0	4	2	0	3	2	1	1	3	2	1	1	5	3	5	5	2	1	3	3	2	3	1	2	2	2	2	3	1.75	1.75	3.428571428571428	2.25	2.2
2	1	8	18	2	1	3	0	3	1	1	1	1	2	2	1	1	1	1	4	4	5	5	5	4	3	3	1	3	1	3	3	3	2	4	1.5	1	4.285714285714286	2	3
2	1	2	19	3	2	1	1	3	2	0	1	1	2	2	3	3	3	3	2	2	2	2	2	2	2	2	3	2	3	3	3	3	3	3	1.5	3	2	2.5	3
2	1	1	19	3	2	2	0	4	2	0	4	3	2	2	3	2	1	1	4	4	4	4	4	4	3	3	1	3	2	2	2	3	5	3	2.75	1.75	3.857142857142857	2.25	3
2	1	10	18	3	1	1	1	4	2	1	2	3	3	3	2	2	2	2	4	4	4	2	4	2	3	4	1	2	3	1	2	2	2	4	2.75	2	3.285714285714286	2.5	2.2
2	1	8	18	3	1	1	0	3	3	0	2	2	1	1	3	3	2	2	3	2	3	3	3	3	3	3	1	2	1	3	3	3	3	3	1.5	2.5	2.857142857142857	1.75	3
2	1	9	19	3	1	2	1	2	2	1	1	1	1	1	2	2	2	2	4	4	4	4	4	4	4	2	2	2	2	2	2	2	2	2	1	2	4	2	2
2	1	8	19	3	1	1	0	3	3	0	3	1	4	2	2	2	2	2	4	4	4	4	4	4	4	2	2	2	2	1	1	1	1	1	2.5	2	4	2	1
2	1	8	19	3	1	3	1	4	5	0	4	3	3	2	4	3	2	2	5	2	3	4	3	2	3	4	2	3	2	3	2	1	3	1	3	2.75	3.142857142857143	2.75	2
2	1	2	18	3	1	2	0	3	3	0	1	1	1	1	1	1	1	1	5	2	5	5	2	4	3	2	1	2	1	2	2	1	1	1	1	1	3.714285714285714	1.5	1.4
2	1	1	19	3	2	2	0	4	2	1	2	2	4	2	1	1	3	1	5	4	5	2	2	4	4	4	1	3	2	3	3	1	5	4	2.5	1.5	3.714285714285714	2.5	3.2
2	1	1	18	3	1	3	0	3	2	0	3	2	1	4	2	1	1	3	4	5	5	3	2	4	3	4	5	3	2	2	2	1	3	4	2.5	1.75	3.714285714285714	3.5	2.4
2	1	8	18	3	1	2	0	3	3	0	3	3	3	4	3	3	3	3	3	2	3	3	2	2	1	3	1	3	1	1	1	1	1	1	3.25	3	2.285714285714286	2	1
2	1	10	19	3	1	3	0	3	3	0	1	1	3	2	2	2	2	3	5	4	3	4	3	3	4	5	1	3	1	2	1	5	3	5	1.75	2.25	3.714285714285714	2.5	3.2
2	1	10	18	3	1	3	0	4	2	0	1	1	1	1	1	1	1	1	5	3	3	2	3	3	2	5	1	4	1	1	1	1	1	1	1	1	3	2.75	1
2	1	9	19	3	1	1	0	4	4	1	2	2	2	5	1	1	2	4	4	2	3	3	1	1	2	4	1	3	3	1	1	1	1	1	2.75	2	2.285714285714286	2.75	1
2	1	5	19	3	1	1	0	4	2	0	2	2	2	3	3	3	3	3	4	4	4	4	4	4	2	3	2	3	3	4	4	2	2	4	2.25	3	3.714285714285714	2.75	3.2
2	1	2	18	1	1	1	1	5	1	1	1	1	1	1	1	1	1	1	1	1	1	1	1	1	1	1	1	1	1	1	1	1	1	1	1	1	1	1	1
2	1	1	18	3	1	2	0	4	4	0	4	3	2	2	5	5	2	2	5	5	5	5	1	1	1	5	1	3	1	1	1	1	1	5	2.75	3.5	3.285714285714286	2.5	1.8
2	1	2	19	3	2	2	1	4	4	1	3	2	1	2	2	2	1	2	4	2	3	3	3	2	2	4	5	4	5	1	2	1	2	1	2	1.75	2.714285714285714	4.5	1.4
2	1	1	19	3	2	2	1	4	4	0	1	1	1	1	1	1	1	1	5	3	5	3	5	3	5	1	1	1	1	2	5	4	3	5	1	1	4.142857142857143	1	3.8
2	1	8	18	3	1	2	0	3	4	1	1	1	2	3	3	3	3	3	3	4	4	4	3	3	3	5	1	1	1	3	3	1	1	2	1.75	3	3.428571428571428	2	2
2	1	2	19	3	1	3	0	2	4	1	4	4	2	2	4	4	2	3	4	4	4	2	3	3	3	3	2	3	2	2	3	3	2	2	3	3.25	3.285714285714286	2.5	2.4
2	1	9	19	3	1	1	0	4	2	0	1	2	1	1	1	1	1	1	2	1	1	1	1	1	1	1	1	1	1	1	1	1	1	1	1.25	1	1.142857142857143	1	1
2	1	2	19	3	1	3	0	3	3	0	2	3	1	2	1	1	1	1	5	5	5	5	3	3	4	3	1	3	1	2	2	2	3	2	2	1	4.285714285714286	2	2.2
2	1	5	18	3	1	3	0	3	2	0	1	1	1	1	2	2	2	2	5	5	5	5	5	4	4	4	1	2	1	2	2	1	1	1	1	2	4.714285714285714	2	1.4
2	1	9	19	3	2	3	1	3	4	1	3	2	3	3	4	4	4	4	5	3	4	4	3	2	2	4	2	3	4	4	4	3	3	3	2.75	4	3.285714285714286	3.25	3.4
2	1	10	18	3	1	3	0	3	3	0	3	2	1	2	3	3	1	1	5	3	5	4	4	2	4	3	2	3	1	2	5	5	5	5	2	2	3.857142857142857	2.25	4.4
2	1	2	18	3	1	3	0	3	4	0	3	3	1	1	4	4	1	1	4	1	3	3	3	2	3	4	1	1	1	3	5	5	5	5	2	2.5	2.714285714285714	1.75	4.6
2	1	1	18	3	1	1	0	5	4	0	4	4	4	4	5	5	5	5	5	5	5	5	5	3	3	3	3	3	3	4	4	4	2	3	4	5	4.428571428571429	3	3.4
2	1	8	18	3	1	3	1	4	3	1	1	2	3	4	1	1	1	1	3	2	4	5	1	1	1	2	1	5	1	1	1	1	3	1	2.5	1	2.428571428571428	2.25	1.4
2	1	10	22	99	3	1	0	2	3	0	2	2	2	2	2	2	2	2	5	2	2	2	1	1	3	5	1	4	1	2	3	3	2	1	2	2	2.285714285714286	2.75	2.2
2	1	10	21	3	2	3	1	2	2	0	1	1	1	1	1	1	1	1	5	5	5	5	5	5	5	1	1	1	1	4	5	5	5	5	1	1	5	1	4.8
2	1	10	21	3	3	3	0	3	3	1	2	1	1	1	1	1	1	1	5	5	5	3	3	4	4	2	1	2	1	5	5	5	4	5	1.25	1	4.142857142857143	1.5	4.8
2	1	10	20	3	4	3	0	3	4	0	1	1	1	1	2	2	2	2	4	4	4	4	4	4	4	3	2	2	2	2	2	2	2	2	1	2	4	2.25	2
2	1	9	22	3	2	1	1	3	3	0	1	1	1	1	1	1	1	1	4	3	5	5	2	3	2	1	1	2	1	2	2	2	1	2	1	1	3.428571428571428	1.25	1.8
2	1	10	22	3	3	2	0	3	2	0	1	2	2	2	1	2	2	2	5	5	5	5	5	5	5	3	1	1	2	2	2	4	4	4	1.75	1.75	5	1.75	3.2
2	1	10	22	3	2	3	0	3	3	0	2	2	3	2	2	2	2	2	5	5	5	5	5	3	5	2	2	2	2	3	3	1	1	1	2.25	2	4.714285714285714	2	1.8
2	1	10	21	3	4	2	0	4	3	0	2	2	1	1	2	2	1	1	5	5	5	5	5	5	5	2	1	1	1	2	2	3	3	3	1.5	1.5	5	1.25	2.6
2	1	10	21	3	3	3	1	3	2	0	1	2	1	1	1	1	1	1	4	5	5	3	5	5	5	5	1	3	1	2	2	3	5	3	1.25	1	4.571428571428571	2.5	3
2	1	9	21	3	2	3	1	2	3	0	1	1	1	1	1	1	1	1	3	4	4	4	4	3	3	2	1	1	1	2	2	2	2	2	1	1	3.571428571428572	1.25	2
2	1	10	22	3	2	3	1	5	5	1	3	4	1	3	1	1	1	1	1	1	1	1	1	1	1	2	1	2	1	2	1	3	5	5	2.75	1	1	1.5	3.2
2	1	10	20	3	1	1	0	3	5	0	1	1	1	1	1	1	1	1	3	3	3	1	3	3	2	4	1	2	1	1	1	1	1	1	1	1	2.571428571428572	2	1
2	1	10	22	3	4	3	1	3	2	1	2	1	1	1	1	1	1	1	1	1	1	1	1	1	1	1	1	1	1	1	1	5	5	5	1.25	1	1	1	3.4
2	1	10	21	3	1	1	0	4	3	0	2	1	2	1	1	2	1	1	2	3	2	3	4	2	3	2	1	1	2	1	2	1	1	2	1.5	1.25	2.714285714285714	1.5	1.4
2	1	10	22	3	3	3	1	4	4	1	3	4	4	2	4	4	4	4	4	2	2	2	2	2	2	3	1	3	2	3	3	4	2	5	3.25	4	2.285714285714286	2.25	3.4
2	1	9	21	99	1	2	0	4	2	1	2	2	2	2	1	1	1	1	3	2	3	2	2	2	3	2	1	2	1	1	1	1	1	1	2	1	2.428571428571428	1.5	1
2	1	2	22	3	3	2	1	3	3	1	1	1	3	3	1	1	3	3	5	5	5	2	3	5	5	5	1	5	1	1	1	1	5	1	2	2	4.285714285714286	3	1.8
2	1	5	21	3	2	3	0	5	2	0	4	4	4	4	5	5	5	5	3	1	3	3	3	1	1	3	3	3	3	1	1	1	1	1	4	5	2.142857142857143	3	1
2	1	9	22	3	2	1	0	2	3	0	3	2	4	3	3	2	2	2	3	1	2	4	3	1	2	3	1	3	1	3	1	1	1	1	3	2.25	2.285714285714286	2	1.4
2	1	1	22	3	2	2	0	4	2	0	3	2	1	1	2	1	1	1	5	5	5	5	5	5	5	3	1	2	1	3	3	3	3	3	1.75	1.25	5	1.75	3
2	1	9	20	3	2	2	0	3	3	1	1	2	3	2	2	2	2	2	4	4	4	4	4	4	4	3	2	2	1	2	2	2	3	3	2	2	4	2	2.4
2	1	1	21	3	3	3	0	4	3	0	2	2	3	3	4	4	1	1	5	4	5	2	5	3	3	1	1	1	1	1	1	1	1	1	2.5	2.5	3.857142857142857	1	1
2	1	5	21	3	2	1	0	4	3	0	1	1	1	1	1	1	1	1	4	4	4	4	4	4	4	2	2	2	2	2	1	1	2	1	1	1	4	2	1.4
2	1	2	20	3	2	3	1	4	3	1	3	3	1	2	4	4	2	2	3	2	3	3	2	2	2	3	1	2	2	2	1	1	1	1	2.25	3	2.428571428571428	2	1.2
2	1	11	22	3	3	1	0	2	2	0	2	1	1	2	1	1	2	1	5	5	5	5	5	5	5	5	5	5	5	1	3	3	3	5	1.5	1.25	5	5	3
2	1	9	22	3	3	2	1	3	2	1	3	3	3	3	3	3	3	3	3	3	3	3	3	3	3	4	4	4	4	1	2	2	2	2	3	3	3	4	1.8
2	1	9	22	3	4	3	1	3	4	1	2	2	2	2	2	1	1	1	4	2	4	4	4	2	2	4	1	2	2	4	4	2	1	4	2	1.25	3.142857142857143	2.25	3
2	1	2	22	3	3	2	1	3	2	0	1	1	1	2	1	1	1	1	4	5	5	5	5	5	5	3	1	3	1	1	1	1	1	1	1.25	1	4.857142857142857	2	1
2	1	8	22	3	3	3	0	3	1	1	3	3	3	3	3	3	3	3	3	3	3	3	3	3	3	2	2	3	3	1	1	1	1	1	3	3	3	2.5	1
2	1	8	21	2	3	3	1	3	4	1	1	2	3	4	2	2	4	5	4	2	3	1	4	2	4	4	1	3	2	2	4	1	4	5	2.5	3.25	2.857142857142857	2.5	3.2
2	1	8	22	3	3	3	1	2	3	0	1	1	1	1	1	1	1	1	5	5	5	5	5	5	5	4	2	4	2	1	4	1	1	1	1	1	5	3	1.6
2	1	1	22	99	2	3	0	3	2	0	1	1	1	1	1	1	1	1	5	5	5	5	5	5	5	1	1	1	1	1	1	1	1	1	1	1	5	1	1
2	1	9	21	3	3	2	0	3	2	0	2	2	2	2	2	2	2	2	5	2	4	2	1	1	2	3	2	2	2	1	2	3	1	1	2	2	2.428571428571428	2.25	1.6
2	1	2	21	3	3	3	0	4	3	0	3	3	2	1	2	2	1	1	3	3	5	5	4	2	2	2	2	2	2	5	5	5	2	5	2.25	1.5	3.428571428571428	2	4.4
2	1	8	22	3	3	2	1	4	3	1	3	3	2	2	3	3	3	3	4	4	4	4	4	4	4	3	2	3	1	2	2	5	3	5	2.5	3	4	2.25	3.4
2	1	2	21	3	2	3	1	4	4	1	5	5	5	5	5	5	5	5	1	1	1	5	1	1	2	3	1	3	1	1	1	1	1	1	5	5	1.714285714285714	2	1
2	1	2	20	3	2	1	0	4	4	0	1	2	3	3	2	2	2	2	5	3	5	5	4	3	3	3	4	3	2	2	2	2	2	2	2.25	2	4	3	2
2	1	10	20	3	2	3	0	3	4	1	3	3	1	1	3	3	1	1	4	4	4	4	4	4	4	2	1	3	1	2	2	2	2	5	2	2	4	1.75	2.6
2	1	1	22	3	2	1	0	3	2	0	2	1	1	1	1	1	1	1	5	5	5	5	5	5	5	1	1	1	1	1	1	1	1	1	1.25	1	5	1	1
2	1	9	21	3	3	3	0	4	4	1	3	3	3	3	3	3	2	2	4	3	4	4	3	4	3	3	5	3	5	2	2	2	2	4	3	2.5	3.571428571428572	4	2.4
2	1	8	22	3	2	1	0	2	2	0	3	2	1	1	3	2	1	2	5	5	5	4	5	4	5	3	1	3	2	1	1	2	4	2	1.75	2	4.714285714285714	2.25	2
2	1	2	20	3	1	2	0	3	1	0	1	1	1	1	1	1	1	1	5	5	5	5	5	5	5	2	1	1	1	5	5	5	5	5	1	1	5	1.25	5
2	1	8	20	3	2	3	0	4	3	0	3	2	3	2	3	2	2	2	3	2	3	3	3	2	3	3	2	2	2	2	3	2	3	3	2.5	2.25	2.714285714285714	2.25	2.6
2	1	8	20	3	2	2	1	2	2	1	1	1	1	1	1	1	1	1	5	5	5	5	5	5	5	2	1	2	1	4	4	4	4	5	1	1	5	1.5	4.2
2	1	9	20	2	1	2	0	3	2	0	3	2	1	1	2	2	1	1	4	2	4	3	2	4	3	3	1	2	1	2	1	5	1	1	1.75	1.5	3.142857142857143	1.75	2
2	1	5	20	3	2	2	0	3	5	0	2	2	4	4	2	2	2	3	2	3	5	5	1	3	1	2	1	4	1	2	1	1	3	3	3	2.25	2.857142857142857	2	2
2	1	10	21	3	3	3	0	3	3	1	1	3	2	2	1	3	2	2	3	2	3	2	2	1	3	3	2	3	2	5	5	5	5	5	2	2	2.285714285714286	2.5	5
2	1	3	22	3	4	3	1	2	3	1	3	3	2	3	2	2	2	2	3	3	4	4	3	3	3	3	1	2	1	2	1	1	2	1	2.75	2	3.285714285714286	1.75	1.4
2	1	4	21	3	3	3	1	3	4	1	3	3	3	3	3	3	3	3	5	3	4	1	3	4	4	3	2	2	2	5	5	3	2	5	3	3	3.428571428571428	2.25	4
2	1	8	20	3	1	3	1	4	3	0	2	2	1	1	3	2	2	2	4	2	2	3	3	2	2	1	1	1	1	2	2	2	2	1	1.5	2.25	2.571428571428572	1	1.8
2	1	2	21	3	3	2	0	4	4	1	4	3	2	2	3	3	2	2	3	3	3	2	3	3	4	4	1	3	2	2	1	1	2	5	2.75	2.5	3	2.5	2.2
2	1	2	22	3	3	3	1	3	3	1	2	2	1	1	1	1	1	1	4	4	4	4	4	4	4	2	2	2	1	2	2	3	3	3	1.5	1	4	1.75	2.6
2	1	1	22	3	2	2	0	3	2	1	3	3	1	1	2	2	2	2	3	2	2	2	2	2	2	2	1	2	1	2	2	1	1	1	2	2	2.142857142857143	1.5	1.4
2	1	5	22	3	3	3	1	3	2	0	2	2	2	2	2	2	2	2	4	3	4	4	3	3	3	2	2	2	2	2	2	2	2	2	2	2	3.428571428571428	2	2
2	1	1	20	3	2	2	0	4	4	1	4	4	1	1	4	4	1	1	4	2	5	2	2	2	1	4	1	4	1	1	2	1	1	1	2.5	2.5	2.571428571428572	2.5	1.2
2	1	10	20	3	3	3	0	3	2	1	3	1	2	2	2	2	1	1	5	5	4	4	3	4	5	2	1	2	2	1	1	1	3	1	2	1.5	4.285714285714286	1.75	1.4
2	1	5	21	3	2	2	0	4	3	1	3	2	1	1	2	2	2	2	5	4	4	4	2	4	2	5	3	4	2	2	4	1	1	3	1.75	2	3.571428571428572	3.5	2.2
2	1	10	21	3	3	2	0	2	2	0	3	3	3	3	3	3	3	3	3	3	3	3	3	3	3	3	3	3	3	3	3	3	3	3	3	3	3	3	3
2	1	11	20	3	1	2	0	3	3	1	2	2	3	2	3	3	3	3	3	2	4	2	2	2	2	3	1	3	2	1	1	1	1	1	2.25	3	2.428571428571428	2.25	1
2	1	10	20	3	2	3	1	3	3	0	2	2	1	2	3	2	1	1	4	3	3	2	3	2	2	3	2	2	1	2	1	1	2	3	1.75	1.75	2.714285714285714	2	1.8
2	1	2	20	3	2	3	1	3	5	1	4	4	4	3	2	2	2	2	5	4	5	4	4	4	4	3	2	4	1	2	1	1	4	5	3.75	2	4.285714285714286	2.5	2.6
2	1	10	20	3	2	2	0	3	3	1	3	2	2	2	4	3	3	3	4	4	4	4	3	3	3	3	3	3	3	3	3	3	3	2	2.25	3.25	3.571428571428572	3	2.8
2	1	10	20	3	1	2	1	3	3	0	2	2	2	2	2	2	2	2	3	3	3	3	3	3	4	3	1	3	1	2	3	3	2	3	2	2	3.142857142857143	2	2.6
2	1	10	21	3	3	2	1	3	2	1	1	1	1	3	1	1	1	1	4	4	4	4	4	4	4	4	1	4	1	2	2	1	1	1	1.5	1	4	2.5	1.4
2	1	1	21	3	3	3	1	3	1	0	1	1	2	2	1	1	1	1	5	5	5	5	2	5	3	3	3	3	2	1	1	1	3	1	1.5	1	4.285714285714286	2.75	1.4
2	1	5	22	3	4	3	1	4	2	1	1	5	5	1	1	5	5	1	4	4	4	4	4	4	4	2	1	2	1	5	5	5	3	5	3	3	4	1.5	4.6
2	1	2	20	3	3	2	0	4	2	0	2	2	1	1	2	2	2	2	4	3	4	4	4	3	2	2	1	2	1	1	2	5	3	5	1.5	2	3.428571428571428	1.5	3.2
2	1	9	21	3	2	3	1	4	2	1	2	3	2	2	2	3	2	2	4	4	4	2	2	3	1	3	1	2	2	2	2	2	2	2	2.25	2.25	2.857142857142857	2	2
2	1	1	21	3	3	2	0	4	3	1	4	3	2	1	3	2	1	1	3	3	3	2	2	2	2	3	1	2	2	2	2	1	2	5	2.5	1.75	2.428571428571428	2	2.4
2	1	5	20	3	2	2	0	3	2	0	2	2	2	2	1	1	1	1	4	2	4	2	3	2	4	4	1	4	1	1	1	1	1	1	2	1	3	2.5	1
2	1	4	21	3	2	2	0	3	3	0	2	2	3	3	3	3	3	3	3	2	2	3	3	2	3	3	2	2	2	2	3	2	2	2	2.5	3	2.571428571428572	2.25	2.2
2	1	9	20	3	1	2	0	3	3	0	2	1	1	1	2	2	1	1	5	5	5	5	5	5	5	5	5	5	5	1	2	2	2	1	1.25	1.5	5	5	1.6
2	1	5	22	3	3	3	1	3	4	1	3	3	1	1	3	3	1	1	4	4	4	4	4	4	3	3	2	4	1	2	4	5	5	5	2	2	3.857142857142857	2.5	4.2
2	1	10	20	3	1	1	0	4	1	0	3	1	1	3	2	2	2	2	4	3	5	5	5	4	4	3	1	2	1	2	2	2	2	2	2	2	4.285714285714286	1.75	2
2	1	2	22	3	4	3	0	3	3	0	2	2	2	1	3	3	2	2	4	4	4	4	4	4	3	3	1	3	1	1	1	5	5	1	1.75	2.5	3.857142857142857	2	2.6
2	1	1	21	3	3	1	1	3	2	0	2	2	1	1	3	3	2	2	5	5	5	5	5	5	3	3	1	3	1	3	3	2	2	5	1.5	2.5	4.714285714285714	2	3
2	1	8	22	3	3	3	0	4	3	1	2	2	4	3	2	2	2	2	3	2	2	2	2	2	2	2	2	2	2	2	2	1	2	2	2.75	2	2.142857142857143	2	1.8
2	1	9	22	3	2	3	1	4	2	0	1	1	1	1	1	1	1	1	4	3	3	2	3	3	4	3	1	2	2	2	2	2	1	1	1	1	3.142857142857143	2	1.6
2	1	8	22	3	3	3	0	3	3	0	2	1	1	1	2	1	1	1	5	5	5	4	5	5	4	3	1	2	2	3	3	3	3	3	1.25	1.25	4.714285714285714	2	3
2	1	11	22	3	2	2	0	2	3	0	2	2	3	3	3	3	3	3	4	4	3	4	4	4	3	2	2	2	1	1	1	1	1	1	2.5	3	3.714285714285714	1.75	1
2	1	1	21	3	2	2	0	5	3	1	2	2	3	2	3	3	3	3	5	5	5	4	4	3	3	3	3	3	2	5	5	4	4	5	2.25	3	4.142857142857143	2.75	4.6
2	1	8	20	3	2	3	1	4	3	0	3	3	2	3	2	2	2	2	3	2	2	3	3	2	3	2	1	2	1	3	2	2	2	2	2.75	2	2.571428571428572	1.5	2.2
2	1	10	21	3	2	2	0	3	3	1	4	2	2	3	3	2	3	3	3	2	3	4	2	2	3	3	2	2	3	3	3	2	3	2	2.75	2.75	2.714285714285714	2.5	2.6
2	1	9	20	3	2	2	0	3	3	1	1	1	3	3	1	1	3	3	5	4	5	3	3	3	5	3	2	2	2	3	3	1	2	2	2	2	4	2.25	2.2
2	1	11	20	3	2	3	0	4	5	1	5	4	1	2	1	3	1	2	4	2	4	3	2	1	2	5	1	3	1	3	4	3	1	1	3	1.75	2.571428571428572	2.5	2.4
2	1	11	20	3	2	2	1	4	3	1	2	3	2	2	3	3	2	2	3	3	4	4	4	4	4	3	1	2	1	2	2	1	1	1	2.25	2.5	3.714285714285714	1.75	1.4
2	1	8	20	3	3	3	0	4	2	1	2	2	1	1	3	3	1	1	5	5	5	5	5	5	3	3	1	3	1	4	4	5	5	5	1.5	2	4.714285714285714	2	4.6
2	1	8	21	3	2	1	0	3	2	1	2	2	4	3	1	1	3	3	5	3	4	4	3	2	3	3	1	3	1	3	2	2	3	5	2.75	2	3.428571428571428	2	3
2	1	10	20	3	1	1	1	2	3	0	1	2	3	2	2	2	3	1	5	3	5	4	4	2	3	3	1	3	1	2	1	1	3	3	2	2	3.714285714285714	2	2
2	1	1	22	3	3	2	0	4	3	0	1	1	1	1	2	2	2	2	4	2	4	4	4	2	2	2	1	2	1	2	2	2	2	2	1	2	3.142857142857143	1.5	2
2	1	2	22	3	3	3	1	4	3	1	2	2	3	3	2	2	2	2	5	5	5	5	5	5	5	2	2	2	2	2	2	2	3	3	2.5	2	5	2	2.4
2	1	9	22	3	3	3	1	3	5	1	2	4	5	5	2	3	5	5	5	5	5	2	3	4	1	5	1	5	4	1	2	1	1	1	4	3.75	3.571428571428572	3.75	1.2
2	1	2	21	3	3	2	1	2	3	0	1	1	1	1	1	1	1	1	5	4	3	3	2	3	3	4	1	1	1	2	2	2	2	1	1	1	3.285714285714286	1.75	1.8
2	1	1	20	3	3	2	0	3	2	0	3	1	1	1	2	1	1	1	3	3	3	3	3	3	2	1	2	2	2	2	2	1	1	2	1.5	1.25	2.857142857142857	1.75	1.6
2	1	2	20	3	2	3	0	4	3	1	3	3	2	2	4	4	4	4	3	2	3	2	2	2	2	2	1	4	1	2	3	2	2	2	2.5	4	2.285714285714286	2	2.2
2	1	10	20	3	1	3	0	4	2	1	4	3	2	2	4	3	3	3	3	2	2	2	2	2	2	3	3	3	3	1	1	2	1	1	2.75	3.25	2.142857142857143	3	1.2
2	1	1	21	3	1	1	0	3	2	0	4	3	2	1	4	2	2	2	3	3	3	2	2	3	2	3	2	2	2	2	2	1	4	5	2.5	2.5	2.571428571428572	2.25	2.8
2	1	9	21	3	3	2	1	3	1	1	1	2	1	1	1	1	1	1	4	4	4	4	5	3	4	3	1	1	1	3	3	3	2	2	1.25	1	4	1.5	2.6
2	1	8	21	3	2	2	1	3	3	1	2	2	1	1	4	4	1	1	5	5	5	5	5	5	3	3	1	2	1	3	3	3	3	3	1.5	2.5	4.714285714285714	1.75	3
2	1	10	22	3	3	3	1	4	4	1	1	1	2	2	1	1	1	1	5	4	4	4	4	2	2	3	1	2	1	2	1	5	5	4	1.5	1	3.571428571428572	1.75	3.4
2	1	1	22	3	3	2	0	4	4	1	4	3	2	2	3	3	2	2	5	2	4	2	2	2	2	4	2	3	1	2	4	4	1	2	2.75	2.5	2.714285714285714	2.5	2.6
2	1	11	22	3	3	3	0	3	3	1	2	3	2	2	1	1	1	1	5	5	5	3	2	3	5	5	1	3	2	1	1	1	1	1	2.25	1	4	2.75	1
2	1	8	21	3	1	2	0	4	3	0	2	2	1	1	1	1	1	1	5	5	5	5	5	2	3	3	1	3	1	3	1	1	1	1	1.5	1	4.285714285714286	2	1.4
2	1	2	21	3	3	3	1	5	5	1	5	5	5	5	5	5	5	5	5	5	5	4	5	3	2	5	5	5	3	5	5	5	5	5	5	5	4.142857142857143	4.5	5
2	1	5	20	3	3	3	0	5	4	1	3	3	5	4	2	2	3	3	3	2	2	1	2	1	2	4	2	3	2	1	2	1	3	1	3.75	2.5	1.857142857142857	2.75	1.6
2	1	1	20	3	3	3	0	3	1	1	1	1	1	1	1	1	1	1	4	2	3	2	2	2	2	2	2	3	3	2	2	2	2	2	1	1	2.428571428571428	2.5	2
2	1	9	21	3	3	2	0	4	4	0	3	2	1	1	3	3	1	1	3	2	4	3	4	2	1	4	2	4	1	2	5	5	5	5	1.75	2	2.714285714285714	2.75	4.4
2	1	8	20	3	2	3	1	3	2	0	1	1	3	3	1	1	4	3	2	1	1	1	1	2	4	3	1	2	1	1	1	1	1	1	2	2.25	1.714285714285714	1.75	1
2	1	8	20	3	3	3	1	3	4	1	2	2	2	2	2	2	2	2	3	3	4	3	4	2	2	3	3	3	3	3	3	3	3	3	2	2	3	3	3
2	1	2	20	3	1	3	0	2	1	0	2	2	2	2	2	1	1	2	4	3	3	4	3	3	3	4	5	4	5	2	2	2	2	2	2	1.5	3.285714285714286	4.5	2
2	1	1	22	3	3	3	0	4	1	0	1	1	3	3	1	1	1	1	5	5	5	5	5	5	5	3	1	3	1	5	5	5	5	5	2	1	5	2	5
2	1	10	20	3	2	3	1	5	4	1	4	3	1	2	3	3	1	1	3	2	3	3	3	2	3	2	1	1	2	2	1	1	4	1	2.5	2	2.714285714285714	1.5	1.8
2	1	2	20	3	3	3	1	3	2	1	2	2	1	1	2	2	1	1	5	5	5	5	5	5	5	2	1	2	1	1	1	1	1	1	1.5	1.5	5	1.5	1
2	1	8	21	3	2	3	0	3	1	0	1	1	1	1	2	2	2	2	4	4	4	4	4	4	4	3	3	3	3	4	4	4	4	4	1	2	4	3	4
2	1	1	20	3	2	3	1	3	3	1	3	1	1	1	1	1	1	1	5	5	5	4	5	5	5	5	5	5	5	4	5	1	5	5	1.5	1	4.857142857142857	5	4
2	1	2	20	3	2	3	0	2	4	0	1	1	1	1	1	1	1	1	5	4	4	5	5	5	5	5	5	2	5	1	1	1	1	1	1	1	4.714285714285714	4.25	1
2	1	8	21	3	2	2	0	3	1	1	1	1	2	2	1	1	2	2	5	3	5	5	5	5	4	5	2	3	1	1	2	1	1	1	1.5	1.5	4.571428571428571	2.75	1.2
2	1	11	22	3	4	3	0	3	5	0	1	1	1	1	1	1	1	1	1	1	1	1	1	1	1	1	1	1	1	1	1	1	1	1	1	1	1	1	1
2	1	10	22	3	4	3	0	4	4	1	3	3	2	2	2	2	2	2	4	3	4	3	4	4	2	4	1	3	2	2	2	1	2	2	2.5	2	3.428571428571428	2.5	1.8
2	1	5	22	3	3	3	0	4	2	0	1	1	2	2	1	1	2	2	5	5	5	5	5	5	4	3	1	3	1	3	3	3	3	3	1.5	1.5	4.857142857142857	2	3
2	1	8	21	3	1	3	0	3	3	0	2	2	3	3	2	2	2	2	5	2	3	4	4	2	5	3	1	3	3	3	3	3	5	5	2.5	2	3.571428571428572	2.5	3.8
2	1	1	20	3	1	2	1	3	1	0	1	1	2	2	1	1	2	2	4	3	4	3	4	4	4	4	1	3	2	5	4	4	4	4	1.5	1.5	3.714285714285714	2.5	4.2
2	1	3	22	3	1	1	1	4	4	1	2	3	5	5	4	4	2	5	2	1	2	1	1	1	1	4	1	3	2	2	4	4	3	4	3.75	3.75	1.285714285714286	2.5	3.4
2	1	2	20	3	3	3	1	5	2	1	3	3	2	2	2	2	2	2	3	2	3	2	2	2	3	3	1	2	2	2	2	2	1	2	2.5	2	2.428571428571428	2	1.8
2	1	2	21	3	1	3	0	4	2	0	2	2	2	2	2	2	2	2	3	2	3	3	3	2	2	4	1	4	1	1	2	2	2	2	2	2	2.571428571428572	2.5	1.8
2	1	2	21	3	3	2	0	4	2	0	2	2	2	3	3	2	3	3	3	3	4	4	3	4	2	3	4	4	2	3	1	1	1	1	2.25	2.75	3.285714285714286	3.25	1.4
2	1	8	22	3	3	2	1	4	3	0	2	2	3	3	2	2	3	3	4	3	4	3	2	3	3	4	3	4	1	3	2	2	2	2	2.5	2.5	3.142857142857143	3	2.2
2	1	9	22	3	3	2	1	4	4	1	3	3	1	1	2	2	1	1	4	2	4	4	4	2	2	2	1	1	2	4	2	1	1	1	2	1.5	3.142857142857143	1.5	1.8
2	1	2	22	3	3	3	1	4	4	1	3	3	3	3	2	2	3	3	5	5	5	5	1	1	1	2	2	5	1	1	1	1	1	1	3	2.5	3.285714285714286	2.5	1
2	1	9	21	3	3	3	1	4	3	0	2	2	2	3	2	2	2	2	4	2	4	4	3	4	3	2	2	3	1	2	2	2	2	2	2.25	2	3.428571428571428	2	2
2	1	10	20	3	1	2	0	2	2	1	3	2	1	1	4	4	1	1	5	5	5	5	2	5	3	4	1	3	1	2	2	4	5	3	1.75	2.5	4.285714285714286	2.25	3.2
2	1	5	21	99	4	3	0	5	5	0	3	3	3	3	5	5	4	4	5	3	5	5	3	1	3	4	3	3	3	4	5	4	3	5	3	4.5	3.571428571428572	3.25	4.2
2	1	5	22	3	4	3	0	3	4	1	2	2	4	4	2	2	4	4	5	4	5	2	4	3	4	2	1	2	1	3	3	3	5	4	3	3	3.857142857142857	1.5	3.6
2	1	8	20	3	2	3	0	4	2	1	3	3	2	2	2	2	2	2	4	3	4	3	4	3	3	3	1	3	1	2	2	2	3	4	2.5	2	3.428571428571428	2	2.6
2	1	2	22	3	4	3	1	4	4	1	3	3	3	3	2	2	2	2	3	3	3	3	3	3	3	3	3	3	3	3	3	3	3	3	3	2	3	3	3
2	1	1	22	3	3	1	0	4	3	1	3	3	1	2	4	3	2	3	5	4	5	3	4	3	3	3	3	3	2	2	2	2	3	3	2.25	3	3.857142857142857	2.75	2.4
2	1	1	21	3	3	3	1	4	5	0	3	2	2	1	4	3	2	1	2	1	1	1	1	2	1	3	2	4	2	2	2	1	1	1	2	2.5	1.285714285714286	2.75	1.4
2	1	10	21	3	2	3	0	3	4	1	1	2	3	3	4	3	4	3	4	2	5	3	2	2	2	4	1	2	1	1	1	1	1	1	2.25	3.5	2.857142857142857	2	1
2	1	2	21	3	1	2	0	2	2	0	1	1	1	1	1	1	1	1	5	5	5	5	5	5	5	3	1	1	1	1	1	1	1	1	1	1	5	1.5	1
2	1	9	20	3	3	2	1	3	2	1	2	1	2	1	2	2	2	2	4	3	3	3	4	3	3	2	1	2	1	2	2	1	2	3	1.5	2	3.285714285714286	1.5	2
2	1	2	20	3	2	3	0	3	3	1	2	2	2	2	3	3	3	3	4	3	4	4	2	4	3	2	2	2	2	2	2	2	2	2	2	3	3.428571428571428	2	2
2	1	4	20	3	2	2	0	5	5	1	4	4	4	4	4	4	4	4	4	4	5	4	4	4	2	3	1	4	4	3	4	4	3	4	4	4	3.857142857142857	3	3.6
2	1	8	22	3	2	1	0	4	4	1	4	4	3	3	3	4	3	4	4	3	3	5	1	5	1	4	3	2	3	4	3	2	3	4	3.5	3.5	3.142857142857143	3	3.2
2	1	4	21	3	3	2	0	4	3	1	1	1	1	1	5	3	1	1	5	5	5	5	2	2	5	5	1	5	3	5	5	5	5	5	1	2.5	4.142857142857143	3.5	5
2	1	2	21	3	3	2	1	4	4	1	3	3	2	1	5	5	5	3	3	2	3	2	3	4	2	3	2	2	1	5	5	5	5	5	2.25	4.5	2.714285714285714	2	5
2	1	10	22	3	3	2	0	4	5	0	3	4	2	2	2	2	2	2	5	5	5	5	2	3	5	4	2	2	4	2	2	4	2	5	2.75	2	4.285714285714286	3	3
2	1	1	22	3	3	2	0	4	2	0	3	1	1	1	2	2	1	1	4	3	4	2	1	2	2	4	1	2	2	1	2	3	4	2	1.5	1.5	2.571428571428572	2.25	2.4
2	1	1	21	3	3	2	0	3	3	0	4	4	1	1	4	4	1	1	3	3	3	2	1	1	1	5	3	5	1	4	4	4	5	5	2.5	2.5	2	3.5	4.4
2	1	1	21	3	1	2	0	3	3	0	2	5	5	5	3	1	1	1	5	3	5	5	5	3	3	4	1	2	1	2	2	1	1	1	4.25	1.5	4.142857142857143	2	1.4
2	1	2	21	3	2	2	0	3	3	0	2	2	4	3	2	2	2	2	4	3	4	3	3	5	4	4	3	4	3	4	4	3	3	5	2.75	2	3.714285714285714	3.5	3.8
2	1	11	22	3	2	3	0	3	2	0	1	1	2	2	1	1	2	2	4	4	4	2	4	4	3	4	2	4	1	2	1	1	2	1	1.5	1.5	3.571428571428572	2.75	1.4
2	1	1	22	3	3	2	0	4	5	1	5	5	5	5	2	2	2	2	4	4	4	4	4	4	3	3	1	3	2	2	2	2	4	2	5	2	3.857142857142857	2.25	2.4
2	1	2	20	3	2	2	0	4	3	1	3	3	4	4	3	3	3	4	3	2	4	4	4	3	4	3	1	2	1	2	2	1	2	2	3.5	3.25	3.428571428571428	1.75	1.8
2	1	10	21	3	3	3	1	4	2	1	2	3	2	5	2	2	2	2	4	4	4	3	3	3	3	3	1	3	2	3	3	2	3	3	3	2	3.428571428571428	2.25	2.8
2	1	2	21	3	3	3	1	3	2	0	1	1	3	3	2	2	3	2	5	3	5	2	2	2	4	2	1	2	1	4	4	3	5	5	2	2.25	3.285714285714286	1.5	4.2
2	1	1	20	3	2	2	1	4	3	0	3	3	5	3	5	1	1	1	3	2	5	3	3	5	5	3	1	3	3	1	2	1	5	5	3.5	2	3.714285714285714	2.5	2.8
2	1	10	20	3	2	1	0	4	3	0	2	3	3	2	3	4	2	2	3	2	1	1	1	1	2	4	1	3	3	2	2	1	2	3	2.5	2.75	1.571428571428571	2.75	2
2	1	8	21	3	2	3	1	2	3	1	2	1	1	2	1	1	1	1	4	3	3	3	5	3	5	3	2	2	1	2	2	1	3	2	1.5	1	3.714285714285714	2	2
2	1	1	20	3	2	2	0	3	1	1	1	1	1	1	2	1	1	1	5	5	5	5	5	5	5	2	2	2	1	2	2	2	2	1	1	1.25	5	1.75	1.8
2	1	2	20	3	3	1	0	3	3	1	1	1	1	1	1	1	1	1	5	3	5	5	5	3	5	3	1	2	1	2	2	2	2	4	1	1	4.428571428571429	1.75	2.4
2	1	10	21	3	3	2	1	2	2	0	2	2	1	1	2	2	2	3	1	1	2	1	2	1	2	4	2	2	2	1	1	1	2	5	1.5	2.25	1.428571428571429	2.5	2
2	1	8	21	3	1	2	0	2	2	0	1	2	2	1	2	3	2	2	5	5	5	5	4	3	4	4	2	3	3	5	5	5	5	5	1.5	2.25	4.428571428571429	3	5
2	1	8	21	3	3	2	1	4	4	0	4	3	1	1	5	4	3	2	1	1	1	1	1	1	1	3	2	2	1	5	5	5	5	5	2.25	3.5	1	2	5
2	1	8	21	3	3	3	1	4	4	1	3	2	4	4	2	2	3	4	4	2	4	4	4	2	2	4	1	3	1	2	2	1	1	2	3.25	2.75	3.142857142857143	2.25	1.6
2	1	10	20	3	2	1	1	3	2	1	1	2	3	2	1	2	3	2	4	3	3	4	2	2	3	2	1	2	1	1	1	1	5	2	2	2	3	1.5	2
2	1	2	22	3	2	2	0	4	2	1	4	3	1	1	4	3	2	2	4	3	4	4	4	3	4	4	2	3	2	3	3	2	2	3	2.25	2.75	3.714285714285714	2.75	2.6
2	1	8	20	3	2	2	0	4	2	1	3	3	3	3	4	4	3	4	4	2	2	1	1	1	5	4	1	3	2	2	2	1	1	1	3	3.75	2.285714285714286	2.5	1.4
2	1	2	22	3	3	2	0	2	2	0	1	1	2	2	1	1	2	1	5	4	5	4	2	3	5	2	2	2	1	2	2	2	2	2	1.5	1.25	4	1.75	2
2	1	9	21	3	2	3	1	4	3	0	2	2	2	2	2	2	2	2	4	2	3	2	2	2	3	3	2	2	2	5	4	2	4	5	2	2	2.571428571428572	2.25	4
2	1	2	20	3	3	2	1	4	3	0	2	2	2	2	1	1	1	1	5	5	5	1	3	1	5	5	1	3	2	3	5	5	5	5	2	1	3.571428571428572	2.75	4.6
2	1	10	20	3	3	3	1	5	5	0	3	3	2	2	4	3	1	1	3	2	4	2	2	2	2	4	1	3	2	2	3	3	2	2	2.5	2.25	2.428571428571428	2.5	2.4
2	1	11	20	3	3	3	1	5	5	1	4	4	4	4	4	4	4	4	3	3	3	3	3	2	3	5	1	5	1	3	1	1	1	1	4	4	2.857142857142857	3	1.4
2	1	9	20	3	2	1	1	4	3	1	4	2	2	2	3	2	2	2	4	5	5	5	5	5	2	3	2	3	1	2	2	1	1	1	2.5	2.25	4.428571428571429	2.25	1.4
2	1	8	20	3	1	1	0	2	2	0	1	1	3	3	2	2	2	3	5	3	5	5	5	5	2	3	1	3	1	1	1	1	1	1	2	2.25	4.285714285714286	2	1
2	1	10	20	3	2	1	0	3	2	0	3	1	4	3	1	1	2	2	5	4	5	5	4	5	5	3	1	2	1	2	2	2	2	2	2.75	1.5	4.714285714285714	1.75	2
2	1	8	22	3	3	2	1	3	2	1	1	1	5	5	1	1	3	3	5	5	5	5	5	5	3	1	1	1	1	1	1	1	5	4	3	2	4.714285714285714	1	2.4
2	1	8	20	3	1	3	0	3	5	1	5	5	5	5	4	4	4	4	2	2	2	2	2	2	2	3	3	3	3	3	3	3	3	3	5	4	2	3	3
2	1	2	22	3	3	2	0	5	3	0	3	3	1	3	3	3	3	3	3	2	2	3	2	2	1	4	1	3	1	1	2	3	1	1	2.5	3	2.142857142857143	2.25	1.6
2	1	10	20	3	2	1	0	3	4	1	2	1	1	3	3	3	2	1	5	3	5	4	3	3	5	1	1	1	1	1	1	1	2	1	1.75	2.25	4	1	1.2
2	1	9	22	99	2	3	0	4	4	1	4	2	1	3	3	2	1	2	4	3	5	2	1	2	3	2	1	3	1	2	3	1	2	1	2.5	2	2.857142857142857	1.75	1.8
2	1	8	21	3	3	3	1	5	4	0	4	4	4	4	3	3	3	3	5	5	5	5	5	5	4	4	3	2	3	5	5	4	5	5	4	3	4.857142857142857	3	4.8
2	1	10	20	3	2	3	0	3	2	1	2	2	1	1	2	2	1	1	5	5	5	3	4	3	3	3	2	2	1	5	5	5	5	5	1.5	1.5	4	2	5
2	1	1	21	3	3	3	1	5	2	1	3	2	3	3	3	3	3	3	4	3	4	4	3	3	4	3	3	3	5	2	2	2	2	2	2.75	3	3.571428571428572	3.5	2
2	1	9	21	3	3	2	0	4	5	0	1	2	3	2	3	3	3	3	3	4	3	3	3	3	3	3	3	3	2	3	1	5	5	5	2	3	3.142857142857143	2.75	3.8
2	1	5	20	3	3	3	1	4	4	1	3	3	2	3	2	2	2	2	5	5	4	2	4	4	2	3	1	3	1	1	1	1	1	1	2.75	2	3.714285714285714	2	1
2	1	5	22	3	1	3	0	3	3	0	2	2	1	1	3	3	3	3	3	3	3	2	1	3	3	2	1	4	1	2	2	1	1	1	1.5	3	2.571428571428572	2	1.4
2	1	8	21	3	2	2	1	3	2	0	1	3	2	3	2	3	1	2	5	5	5	5	5	2	5	3	1	2	3	4	4	2	5	5	2.25	2	4.571428571428571	2.25	4
2	1	2	21	3	3	3	1	3	3	1	4	2	1	2	2	2	1	1	4	2	4	2	3	4	4	3	1	3	1	1	3	5	4	5	2.25	1.5	3.285714285714286	2	3.6
2	1	9	20	3	2	2	0	3	2	1	1	1	1	2	3	3	3	3	4	3	5	5	4	3	4	3	2	3	3	3	3	5	4	5	1.25	3	4	2.75	4
2	1	8	22	3	3	2	0	3	2	0	1	1	2	2	2	2	2	2	4	4	4	3	3	3	3	2	1	2	1	2	2	2	2	2	1.5	2	3.428571428571428	1.5	2
2	1	8	20	2	2	1	1	5	5	1	5	5	5	5	5	5	5	5	5	5	5	3	1	1	1	5	1	4	3	2	4	2	3	2	5	5	3	3.25	2.6
2	1	5	20	3	1	1	0	2	1	0	1	2	2	2	2	2	2	2	5	5	5	5	5	5	5	2	2	2	1	2	3	3	3	3	1.75	2	5	1.75	2.8
2	1	1	22	3	3	3	0	4	3	1	2	2	2	2	2	2	2	2	5	5	5	5	5	5	5	2	1	2	1	2	2	1	1	2	2	2	5	1.5	1.6
2	1	11	21	3	2	2	0	4	2	1	2	2	1	1	1	1	1	1	5	2	4	4	3	3	2	3	1	3	2	1	2	1	1	1	1.5	1	3.285714285714286	2.25	1.2
2	1	9	23	3	3	3	0	4	3	0	1	1	1	1	1	1	1	1	3	2	4	2	3	2	3	2	1	2	1	1	1	1	1	1	1	1	2.714285714285714	1.5	1
2	1	10	23	3	2	2	1	3	2	1	2	2	1	2	2	2	2	2	5	5	5	5	5	5	5	3	1	2	1	3	5	5	5	4	1.75	2	5	1.75	4.4
2	1	11	23	3	3	1	0	2	3	0	2	2	1	1	2	2	1	1	5	4	4	4	3	3	3	3	1	2	2	3	3	3	3	3	1.5	1.5	3.714285714285714	2	3
2	1	10	25	3	4	3	0	3	3	0	1	1	1	1	1	1	1	1	4	4	4	4	4	5	5	3	1	1	1	2	2	3	5	5	1	1	4.285714285714286	1.5	3.4
2	1	2	25	99	4	1	1	2	1	0	1	1	1	1	1	1	1	1	5	5	5	5	5	5	5	4	2	2	1	1	1	1	1	1	1	1	5	2.25	1
2	1	10	23	3	2	1	0	4	5	1	3	3	3	3	3	3	3	3	1	1	1	1	1	1	1	5	1	5	1	1	1	5	5	5	3	3	1	3	3.4
2	1	1	24	3	4	3	0	4	2	1	2	2	4	3	2	2	2	2	3	3	3	3	3	3	3	3	3	3	3	3	3	3	3	3	2.75	2	3	3	3
2	1	1	24	3	4	3	0	4	2	0	3	3	3	3	5	5	5	5	4	4	4	4	4	3	3	4	1	1	3	1	2	1	1	2	3	5	3.714285714285714	2.25	1.4
2	1	8	23	3	4	3	0	3	3	0	2	1	2	2	2	2	2	2	5	5	5	5	5	5	5	2	1	2	1	2	3	1	1	1	1.75	2	5	1.5	1.6
2	1	8	24	3	3	3	0	2	2	0	1	1	1	1	1	1	1	1	5	5	5	5	5	5	4	1	1	1	1	3	5	5	5	5	1	1	4.857142857142857	1	4.6
2	1	11	23	3	4	3	0	3	5	0	3	2	1	2	3	2	1	2	4	3	4	3	2	1	3	3	1	2	1	3	4	1	1	1	2	2	2.857142857142857	1.75	2
2	1	1	24	3	2	2	1	4	3	1	3	2	1	1	1	1	1	1	2	2	2	2	2	2	2	1	1	1	1	1	1	1	1	1	1.75	1	2	1	1
2	1	5	24	3	3	3	1	4	5	1	3	3	4	4	3	3	4	4	3	1	3	2	2	2	3	4	4	4	2	2	2	2	3	3	3.5	3.5	2.285714285714286	3.5	2.4
2	1	9	24	3	3	1	1	4	3	1	1	1	1	2	1	1	1	1	5	2	3	2	4	2	4	3	1	3	1	1	1	1	4	1	1.25	1	3.142857142857143	2	1.6
2	1	2	23	3	3	1	1	4	4	0	1	1	1	1	1	1	1	1	5	5	5	5	5	5	5	5	1	4	1	3	3	3	1	3	1	1	5	2.75	2.6
2	1	1	23	3	3	2	0	4	3	1	2	2	2	2	2	2	2	2	5	2	5	2	2	2	1	5	1	5	4	1	1	1	5	1	2	2	2.714285714285714	3.75	1.8
2	1	2	23	3	4	3	0	3	2	1	3	3	2	1	3	3	2	1	4	4	4	3	4	3	3	3	1	3	2	3	3	2	2	3	2.25	2.25	3.571428571428572	2.25	2.6
2	1	2	23	3	4	2	0	4	3	1	3	2	3	4	3	2	2	1	3	2	3	2	3	2	2	4	2	4	2	2	4	5	5	5	3	2	2.428571428571428	3	4.2
2	1	4	25	3	4	1	0	4	2	1	2	1	1	2	2	2	2	2	5	5	5	5	5	3	4	2	2	2	2	4	4	4	4	4	1.5	2	4.571428571428571	2	4
2	1	3	24	3	4	3	1	4	3	1	3	2	1	1	2	1	1	1	5	4	5	3	3	2	4	4	1	2	1	3	4	1	1	1	1.75	1.25	3.714285714285714	2	2
2	1	9	23	99	4	3	0	3	2	1	2	1	3	2	1	1	1	1	4	5	5	5	4	4	5	2	1	2	1	3	5	5	3	3	2	1	4.571428571428571	1.5	3.8
2	1	1	23	3	4	3	1	4	1	1	2	2	1	1	1	1	1	1	5	4	5	2	4	2	5	5	5	5	5	4	4	2	5	5	1.5	1	3.857142857142857	5	4
2	1	2	23	3	4	2	1	4	2	1	2	2	2	2	2	2	2	2	2	2	2	2	2	2	2	2	2	2	2	2	2	2	2	2	2	2	2	2	2
2	1	2	23	3	3	2	0	4	2	1	2	1	1	1	3	2	1	1	5	5	4	5	4	5	5	2	1	1	1	3	2	2	2	1	1.25	1.75	4.714285714285714	1.25	2
2	1	2	23	3	3	3	1	4	3	1	1	1	3	3	2	2	2	2	4	4	4	3	4	2	3	3	1	1	1	1	1	4	2	2	2	2	3.428571428571428	1.5	2
2	1	2	23	3	3	1	0	3	2	1	2	2	3	3	2	2	3	2	5	4	5	4	4	5	3	5	5	4	5	3	3	5	5	5	2.5	2.25	4.285714285714286	4.75	4.2
2	1	3	23	3	2	3	1	3	1	0	1	1	1	1	1	1	1	1	5	4	5	3	4	2	4	3	1	3	1	1	1	2	2	1	1	1	3.857142857142857	2	1.4
2	1	8	24	3	1	1	0	3	2	0	1	1	1	1	1	1	1	1	1	1	1	1	1	1	1	1	1	1	1	1	1	1	1	1	1	1	1	1	1
2	1	8	24	3	4	3	0	4	3	1	3	3	1	1	1	1	1	1	4	3	4	4	4	3	3	3	1	1	1	1	1	1	3	1	2	1	3.571428571428572	1.5	1.4
2	1	10	23	3	3	3	0	4	3	1	3	2	1	2	4	3	2	2	4	3	4	4	3	3	3	3	1	2	3	3	5	4	5	5	2	2.75	3.428571428571428	2.25	4.4
2	1	8	25	3	4	3	1	2	3	1	2	2	2	2	2	2	2	2	4	4	4	2	2	3	4	3	1	3	2	2	2	1	3	1	2	2	3.285714285714286	2.25	1.8
2	1	5	24	3	2	3	0	2	2	1	2	2	2	2	1	1	1	1	4	4	4	4	4	4	4	2	2	2	1	2	2	2	2	2	2	1	4	1.75	2
2	1	10	24	3	4	3	0	4	4	0	4	2	3	2	4	4	1	2	5	5	5	4	2	4	3	2	2	2	2	4	4	4	5	5	2.75	2.75	4	2	4.4
2	1	2	23	2	3	3	0	4	2	1	2	2	4	4	2	2	4	4	4	3	4	4	3	2	2	4	3	4	3	2	2	2	3	2	3	3	3.142857142857143	3.5	2.2
2	1	2	24	3	4	3	1	4	5	1	1	1	4	4	3	3	3	3	5	4	5	5	5	5	5	3	1	1	1	2	3	1	4	1	2.5	3	4.857142857142857	1.5	2.2
2	1	8	23	3	4	3	0	3	2	0	2	1	1	1	3	2	2	2	3	3	4	2	2	3	3	3	1	3	2	2	2	2	2	2	1.25	2.25	2.857142857142857	2.25	2
2	1	2	25	3	4	2	0	4	4	1	2	2	2	2	2	2	3	2	4	3	4	4	4	2	3	4	2	2	2	2	2	2	2	2	2	2.25	3.428571428571428	2.5	2
2	1	10	25	3	3	3	1	3	2	1	2	2	2	1	2	2	2	2	3	2	3	4	4	3	4	3	2	3	2	2	2	2	2	2	1.75	2	3.285714285714286	2.5	2
2	1	2	23	3	2	2	0	3	3	0	2	2	2	2	2	2	2	2	4	4	4	4	4	4	4	4	2	2	1	2	2	2	2	2	2	2	4	2.25	2
2	1	2	23	3	3	3	0	3	3	0	1	1	3	3	1	1	3	3	5	3	3	2	2	1	3	3	3	3	3	2	4	5	3	1	2	2	2.714285714285714	3	3
2	1	2	23	3	4	2	1	4	4	1	3	2	1	1	2	2	2	2	5	3	3	3	3	3	3	3	3	3	3	2	2	1	1	1	1.75	2	3.285714285714286	3	1.4
2	1	8	24	3	3	3	1	3	3	1	1	1	1	1	1	1	1	1	5	3	5	4	5	4	5	2	1	2	1	4	4	4	4	4	1	1	4.428571428571429	1.5	4
2	1	5	24	3	4	3	0	3	3	1	2	2	2	1	2	1	1	1	4	4	5	5	4	4	4	2	1	1	1	2	3	3	4	4	1.75	1.25	4.285714285714286	1.25	3.2
2	1	10	23	3	4	3	0	3	2	1	2	2	2	2	2	2	2	2	4	4	4	4	4	3	3	4	1	3	2	3	3	3	4	4	2	2	3.714285714285714	2.5	3.4
2	1	3	23	3	4	3	0	4	2	1	3	3	3	3	3	3	3	3	5	5	5	5	2	5	3	2	2	2	1	2	2	5	3	5	3	3	4.285714285714286	1.75	3.4
2	1	10	23	3	4	1	0	3	1	1	1	1	2	2	1	1	1	1	4	4	5	5	1	3	4	4	1	4	2	1	1	1	1	1	1.5	1	3.714285714285714	2.75	1
2	1	2	25	3	4	3	0	1	2	0	1	1	1	1	1	1	1	1	5	5	5	5	5	5	5	3	2	2	1	2	2	2	2	2	1	1	5	2	2
2	1	2	23	3	4	2	1	3	4	1	2	2	2	2	4	4	2	2	4	4	4	2	4	4	2	3	2	3	2	2	2	2	2	1	2	3	3.428571428571428	2.5	1.8
2	1	11	23	3	3	3	0	3	3	1	2	2	2	3	4	4	4	4	4	2	4	4	4	2	2	3	1	2	2	2	2	2	5	5	2.25	4	3.142857142857143	2	3.2
2	1	11	23	3	3	2	1	4	2	1	1	2	1	1	2	2	2	2	4	4	4	3	4	3	3	3	2	3	2	2	3	3	3	3	1.25	2	3.571428571428572	2.5	2.8
2	1	11	23	3	4	2	1	4	3	1	4	3	2	2	3	2	1	1	4	3	5	3	2	5	5	4	2	4	2	2	2	2	2	1	2.75	1.75	3.857142857142857	3	1.8
2	1	9	24	3	4	3	1	4	2	1	2	2	1	1	1	1	1	1	5	3	5	2	2	3	3	3	2	3	3	2	1	2	4	3	1.5	1	3.285714285714286	2.75	2.4
2	1	2	23	3	3	2	0	4	2	1	3	3	3	3	2	2	2	2	3	3	4	4	4	4	4	3	2	2	2	2	2	1	2	2	3	2	3.714285714285714	2.25	1.8
2	1	5	25	3	4	3	1	4	3	0	3	3	4	4	3	3	4	4	4	4	4	4	4	4	3	4	1	2	1	2	1	1	2	2	3.5	3.5	3.857142857142857	2	1.6
2	1	1	25	3	4	2	0	3	3	1	2	2	1	2	2	2	2	2	4	4	5	5	5	3	3	4	2	4	2	2	3	1	1	3	1.75	2	4.142857142857143	3	2
2	1	2	25	3	3	3	0	5	5	1	1	1	1	1	5	5	5	5	1	1	1	1	1	1	1	1	1	1	1	5	5	5	5	5	1	5	1	1	5
2	1	10	23	3	4	2	1	3	2	1	2	2	1	1	1	1	1	1	5	4	4	3	5	5	5	3	3	3	1	3	2	1	2	1	1.5	1	4.428571428571429	2.5	1.8
2	1	10	25	3	4	3	1	3	5	0	3	2	3	3	2	2	2	2	4	4	4	4	4	4	2	2	2	1	1	2	2	1	4	5	2.75	2	3.714285714285714	1.5	2.8
2	1	2	24	3	4	3	1	3	4	1	3	3	1	1	2	3	1	1	4	4	5	5	3	4	5	5	1	1	2	3	3	1	2	1	2	1.75	4.285714285714286	2.25	2
2	1	8	23	3	3	3	1	3	2	1	2	2	3	3	2	2	2	2	4	4	4	4	4	4	4	3	2	3	2	2	3	2	3	4	2.5	2	4	2.5	2.8
2	1	2	24	3	4	3	1	4	4	1	3	3	2	2	2	2	2	2	4	4	3	4	3	4	3	3	1	2	1	2	2	2	3	4	2.5	2	3.571428571428572	1.75	2.6
2	1	1	23	3	4	2	1	4	1	0	2	2	1	1	2	2	1	1	5	2	4	1	1	2	2	4	1	2	1	1	1	2	2	1	1.5	1.5	2.428571428571428	2	1.4
2	1	11	23	3	4	3	0	3	3	1	1	2	3	3	2	2	2	2	5	4	3	3	2	2	2	1	1	1	1	2	2	1	2	3	2.25	2	3	1	2
2	1	2	23	3	4	1	0	2	2	0	1	1	1	1	1	1	1	1	4	5	5	5	5	4	4	3	1	3	2	3	3	5	3	1	1	1	4.571428571428571	2.25	3
2	1	6	23	3	3	3	1	4	2	1	1	1	3	2	1	1	3	2	3	2	2	4	2	3	4	4	1	3	1	1	2	5	2	4	1.75	1.75	2.857142857142857	2.25	2.8
2	1	2	25	3	4	3	0	3	2	0	1	1	1	1	1	1	1	1	5	5	5	5	5	5	5	3	1	3	1	1	1	1	1	1	1	1	5	2	1
2	1	6	23	2	3	3	0	4	4	1	5	5	2	1	3	3	3	3	5	4	5	5	4	4	5	2	1	4	1	1	1	1	1	1	3.25	3	4.571428571428571	2	1
2	1	2	25	3	4	3	0	4	2	1	2	3	1	1	3	3	1	1	5	5	5	5	5	5	3	4	1	3	2	2	3	2	5	5	1.75	2	4.714285714285714	2.5	3.4
2	1	9	23	3	4	3	1	3	2	0	1	1	3	2	1	1	1	1	5	5	5	4	3	4	3	3	1	2	1	2	2	1	1	2	1.75	1	4.142857142857143	1.75	1.6
2	1	8	25	3	4	2	0	3	2	1	2	1	1	1	2	1	1	1	4	2	4	3	2	4	4	2	2	2	1	2	5	5	1	5	1.25	1.25	3.285714285714286	1.75	3.6
2	1	2	23	3	3	2	0	2	2	0	2	2	1	1	2	2	1	1	5	4	5	4	5	4	3	4	1	2	1	2	2	2	3	3	1.5	1.5	4.285714285714286	2	2.4
2	1	4	25	3	4	3	1	3	3	1	2	2	3	4	2	3	3	2	4	4	4	4	4	4	3	3	1	3	1	2	2	2	3	4	2.75	2.5	3.857142857142857	2	2.6
2	1	8	23	3	3	3	0	4	3	1	2	2	2	2	1	1	1	1	4	3	5	5	5	5	5	2	1	2	1	2	5	5	2	5	2	1	4.571428571428571	1.5	3.8
2	1	1	23	3	4	3	0	4	3	1	2	3	1	1	2	3	1	1	5	3	5	3	3	2	4	3	1	2	1	3	3	4	5	1	1.75	1.75	3.571428571428572	1.75	3.2
2	1	8	24	3	4	3	1	3	2	0	1	1	1	1	1	1	1	1	4	2	2	2	3	2	3	3	1	4	3	1	1	1	3	1	1	1	2.571428571428572	2.75	1.4
2	1	1	23	3	4	3	1	3	1	1	1	1	2	1	1	1	1	1	5	4	4	3	2	3	2	2	1	3	3	2	3	2	5	5	1.25	1	3.285714285714286	2.25	3.4
2	2	1	18	3	1	1	0	3	3	0	2	2	2	2	3	3	3	3	4	4	4	4	4	3	3	4	3	4	4	2	2	2	2	2	2	3	3.714285714285714	3.75	2
2	2	10	19	3	1	1	1	2	4	0	3	2	3	3	3	3	3	3	3	2	4	4	1	4	3	3	1	3	2	1	1	1	3	1	2.75	3	3	2.25	1.4
2	2	10	19	3	1	1	0	3	4	1	2	2	5	5	3	3	4	4	3	2	3	2	1	1	1	3	1	2	1	3	4	5	5	1	3.5	3.5	1.857142857142857	1.75	3.6
2	2	2	19	3	1	1	0	1	3	0	1	1	1	1	1	1	1	1	3	3	3	3	3	3	3	2	2	2	2	2	2	2	1	1	1	1	3	2	1.6
2	2	10	19	3	1	1	1	3	2	0	3	3	2	2	2	2	2	2	2	2	3	3	3	2	2	4	2	3	1	1	1	1	2	2	2.5	2	2.428571428571428	2.5	1.4
2	2	9	19	3	1	1	0	1	1	0	1	1	4	1	1	1	3	1	4	2	4	5	2	2	2	3	2	4	2	2	4	4	5	4	1.75	1.5	3	2.75	3.8
2	2	5	19	3	2	2	0	3	3	0	2	1	1	1	3	2	2	2	5	3	4	4	4	3	4	2	1	2	1	2	2	3	2	5	1.25	2.25	3.857142857142857	1.5	2.8
2	2	9	19	3	1	1	0	2	3	1	1	1	3	4	2	2	3	4	3	4	4	4	4	2	4	3	1	1	1	5	3	1	2	1	2.25	2.75	3.571428571428572	1.5	2.4
2	2	1	19	3	1	2	0	3	3	0	4	2	1	1	2	2	2	2	5	5	5	5	3	4	2	4	2	4	2	2	2	1	1	1	2	2	4.142857142857143	3	1.4
2	2	2	19	3	1	1	0	3	2	0	2	2	2	2	2	2	2	2	3	2	2	4	4	2	2	2	1	2	1	2	2	2	2	1	2	2	2.714285714285714	1.5	1.8
2	2	1	19	3	1	2	0	3	3	0	2	2	3	1	2	2	2	2	5	5	5	5	5	5	5	4	1	2	1	1	1	1	1	1	2	2	5	2	1
2	2	1	18	3	1	1	0	3	3	0	2	2	1	1	2	2	2	2	2	1	4	5	1	1	2	2	1	2	1	2	1	1	1	1	1.5	2	2.285714285714286	1.5	1.2
2	2	1	19	3	1	1	0	4	2	0	2	2	1	1	1	1	1	1	1	1	1	2	1	1	1	4	1	4	1	1	1	1	5	5	1.5	1	1.142857142857143	2.5	2.6
2	2	1	18	3	2	3	1	3	2	0	2	1	3	1	2	2	1	1	5	5	4	5	5	5	4	2	2	2	2	1	2	2	1	1	1.75	1.5	4.714285714285714	2	1.4
2	2	2	19	3	1	1	0	4	5	0	3	3	3	3	3	3	2	2	2	2	2	3	1	1	3	2	1	2	1	3	2	4	3	2	3	2.5	2	1.5	2.8
2	2	1	19	3	1	1	0	4	2	0	2	2	2	2	2	2	2	2	4	4	4	4	4	4	4	3	2	2	2	2	3	2	2	3	2	2	4	2.25	2.4
2	2	1	18	3	1	1	0	2	2	0	1	1	2	2	1	1	2	2	5	4	4	4	3	4	5	3	1	2	1	3	4	2	1	3	1.5	1.5	4.142857142857143	1.75	2.6
2	2	1	19	3	2	2	0	3	4	0	4	2	1	1	3	3	3	3	3	1	1	1	1	1	3	1	1	1	3	2	2	1	3	1	2	3	1.571428571428571	1.5	1.8
2	2	1	19	3	1	1	0	2	2	0	2	1	1	1	2	1	1	1	5	5	5	5	3	5	5	2	1	2	1	1	1	1	1	2	1.25	1.25	4.714285714285714	1.5	1.2
2	2	1	19	3	1	1	0	3	1	0	2	2	3	2	1	1	1	1	5	4	5	5	2	4	4	5	1	5	1	2	2	1	2	2	2.25	1	4.142857142857143	3	1.8
2	2	1	19	3	1	1	0	3	2	0	1	1	1	1	1	1	1	1	5	5	5	5	5	5	5	4	1	2	1	1	1	1	1	1	1	1	5	2	1
2	2	9	19	3	1	3	1	4	5	0	5	4	3	2	4	4	2	2	4	2	2	2	2	3	2	4	1	4	3	4	4	2	2	2	3.5	3	2.428571428571428	3	2.8
2	2	1	19	3	2	1	0	4	3	0	1	1	3	3	2	2	3	3	3	2	2	2	2	2	2	3	2	3	2	2	2	2	2	2	2	2.5	2.142857142857143	2.5	2
2	2	1	19	3	1	1	1	3	1	0	1	1	3	1	2	2	3	2	5	5	5	5	5	5	3	3	3	3	3	2	2	2	2	2	1.5	2.25	4.714285714285714	3	2
2	2	1	19	3	2	1	0	4	4	0	4	2	2	2	4	4	2	3	4	5	4	3	3	4	2	5	1	3	1	1	1	1	5	5	2.5	3.25	3.571428571428572	2.5	2.6
2	2	9	19	3	1	1	0	3	2	0	2	1	1	3	1	1	1	1	5	5	5	5	5	5	5	3	1	3	1	1	1	1	1	1	1.75	1	5	2	1
2	2	9	19	3	1	1	0	2	3	0	3	2	1	1	2	2	2	2	2	2	3	2	3	2	2	3	1	2	1	2	4	2	2	3	1.75	2	2.285714285714286	1.75	2.6
2	2	1	18	3	1	2	0	4	1	0	3	2	1	2	4	2	1	2	4	2	4	4	2	1	3	4	1	4	2	4	4	4	1	1	2	2.25	2.857142857142857	2.75	2.8
2	2	1	18	3	1	1	0	2	1	0	1	1	2	2	1	1	2	2	3	3	4	4	4	2	3	4	1	3	1	1	4	5	5	5	1.5	1.5	3.285714285714286	2.25	4
2	2	9	18	3	1	1	0	3	1	0	1	1	1	1	1	1	1	1	5	5	5	5	5	5	3	2	1	1	1	2	2	2	4	4	1	1	4.714285714285714	1.25	2.8
2	2	1	21	3	2	2	0	3	2	0	1	1	1	1	2	2	2	2	4	4	4	4	4	4	4	3	1	1	1	1	1	1	1	1	1	2	4	1.5	1
2	2	10	21	3	2	1	0	2	1	0	1	1	1	1	1	1	1	1	4	4	4	4	4	4	4	2	1	4	1	1	1	1	1	1	1	1	4	2	1
2	2	10	22	3	1	2	0	3	3	0	3	3	3	3	3	3	3	3	3	3	3	3	3	3	3	3	3	3	3	3	3	3	3	3	3	3	3	3	3
2	2	1	20	3	1	2	0	3	4	0	2	1	4	1	1	1	1	1	4	1	2	2	4	1	2	2	1	1	1	2	2	2	2	2	2	1	2.285714285714286	1.25	2
2	2	1	20	3	2	2	0	4	3	0	3	2	1	2	2	2	2	2	4	2	4	4	3	2	3	3	1	2	2	1	1	4	4	4	2	2	3.142857142857143	2	2.8
2	2	1	22	3	3	1	0	4	3	0	3	3	1	1	2	2	2	2	4	4	4	4	4	4	4	4	4	4	4	4	3	3	4	3	2	2	4	4	3.4
2	2	1	22	3	1	3	0	4	4	0	4	2	1	3	2	2	2	2	5	1	3	1	2	1	1	4	1	2	2	1	1	1	1	1	2.5	2	2	2.25	1
2	2	9	21	3	1	1	0	3	5	0	1	1	4	1	1	1	1	1	4	2	4	4	4	3	2	3	1	2	1	2	2	2	2	5	1.75	1	3.285714285714286	1.75	2.6
2	2	9	22	3	1	1	0	2	2	0	1	1	1	1	3	2	3	3	5	5	5	5	5	5	3	3	1	1	1	3	2	2	2	2	1	2.75	4.714285714285714	1.5	2.2
2	2	9	22	3	1	1	0	4	2	0	2	2	3	3	1	1	2	3	3	3	3	3	4	4	4	1	1	2	1	1	3	3	3	3	2.5	1.75	3.428571428571428	1.25	2.6
2	2	9	21	3	1	1	0	3	3	0	1	1	2	2	1	1	2	2	5	5	5	5	5	5	5	2	1	2	1	2	1	1	1	1	1.5	1.5	5	1.5	1.2
2	2	8	20	3	1	1	0	2	3	0	2	1	1	3	2	2	2	3	4	4	4	4	4	4	4	2	2	2	1	1	1	1	1	1	1.75	2.25	4	1.75	1
2	2	9	22	3	2	2	0	4	2	0	3	1	1	1	2	2	2	2	1	3	3	4	2	2	2	1	2	2	2	1	2	3	2	2	1.5	2	2.428571428571428	1.75	2
2	2	8	20	3	2	1	0	3	2	0	1	1	1	2	1	1	1	1	4	3	4	4	3	4	3	3	1	1	1	2	2	2	2	2	1.25	1	3.571428571428572	1.5	2
2	2	1	22	3	1	1	0	3	1	0	2	2	1	1	1	1	1	1	2	2	2	2	2	2	2	4	1	1	1	1	2	4	2	4	1.5	1	2	1.75	2.6
2	2	8	20	3	1	2	0	3	3	0	1	1	1	1	1	1	1	1	3	3	4	4	4	3	3	2	1	2	1	1	1	1	1	1	1	1	3.428571428571428	1.5	1
2	2	10	21	3	1	3	0	3	5	1	3	3	4	4	2	2	2	2	2	1	3	3	2	2	2	3	1	3	1	2	3	1	1	1	3.5	2	2.142857142857143	2	1.6
2	2	5	21	3	1	1	0	2	1	0	1	2	2	1	1	1	2	2	1	2	2	2	1	1	2	2	2	1	1	1	1	1	1	1	1.5	1.5	1.571428571428571	1.5	1
2	2	9	22	3	3	1	0	4	2	0	3	3	2	2	2	2	2	2	3	4	4	4	4	4	4	2	1	1	2	2	2	1	1	2	2.5	2	3.857142857142857	1.5	1.6
2	2	2	20	3	2	1	0	3	3	0	2	2	2	2	2	2	2	2	3	3	3	3	3	5	4	2	1	3	2	2	2	3	2	2	2	2	3.428571428571428	2	2.2
2	2	11	21	3	1	1	0	3	1	0	2	2	2	2	2	2	2	2	1	1	1	1	1	1	1	2	2	2	2	1	2	2	2	2	2	2	1	2	1.8
2	2	11	20	3	3	3	0	3	5	0	1	1	1	1	3	3	3	3	5	5	5	5	5	5	1	1	1	1	1	3	3	3	3	5	1	3	4.428571428571429	1	3.4
2	2	1	21	3	3	2	0	4	5	0	3	3	1	1	4	4	1	1	3	1	1	1	1	1	5	3	1	3	3	1	2	1	5	1	2	2.5	1.857142857142857	2.5	2
2	2	1	22	3	4	2	1	4	2	0	4	3	2	1	4	3	2	1	4	2	2	3	2	2	2	5	2	4	3	2	2	2	1	2	2.5	2.5	2.428571428571428	3.5	1.8
2	2	9	22	3	3	2	1	4	2	1	4	2	3	3	3	3	3	3	5	4	5	5	3	2	3	3	1	2	1	3	2	2	1	1	3	3	3.857142857142857	1.75	1.8
2	2	1	20	3	2	3	0	3	4	1	4	2	1	1	2	1	1	1	3	2	2	2	2	3	4	3	1	3	1	1	1	1	3	1	2	1.25	2.571428571428572	2	1.4
2	2	1	21	2	2	1	0	3	2	0	3	3	4	4	2	2	2	2	3	3	2	3	2	2	2	3	2	2	2	2	3	2	4	4	3.5	2	2.428571428571428	2.25	3
2	2	1	20	3	2	1	0	2	1	0	1	1	1	1	1	1	1	1	5	5	5	5	5	5	5	3	1	1	1	2	2	2	2	2	1	1	5	1.5	2
2	2	1	20	3	2	1	0	3	2	0	2	2	3	3	2	2	3	2	4	4	4	4	3	4	3	4	1	3	2	2	2	2	4	2	2.5	2.25	3.714285714285714	2.5	2.4
2	2	1	22	3	3	3	0	4	5	0	4	3	1	1	4	4	3	3	5	3	4	2	2	2	3	4	3	2	3	2	2	2	2	2	2.25	3.5	3	3	2
2	2	2	20	3	2	2	0	3	2	0	3	3	3	3	2	2	2	2	5	5	5	5	5	5	4	3	2	3	1	3	3	3	3	3	3	2	4.857142857142857	2.25	3
2	2	2	20	3	1	1	0	2	1	0	3	3	2	2	2	1	1	1	5	5	5	5	5	5	5	5	5	5	1	1	1	1	1	1	2.5	1.25	5	4	1
2	2	1	20	3	2	3	1	5	5	1	5	5	4	3	4	4	4	4	4	3	2	3	3	3	2	3	1	3	3	3	2	2	2	4	4.25	4	2.857142857142857	2.5	2.6
2	2	1	20	3	3	3	0	3	2	1	1	1	3	2	2	2	4	4	4	2	2	2	2	2	2	4	1	4	3	2	2	2	2	2	1.75	3	2.285714285714286	3	2
2	2	8	21	3	1	3	0	4	5	0	2	2	3	4	3	3	3	3	1	1	1	1	1	1	1	3	1	1	2	3	3	3	3	3	2.75	3	1	1.75	3
2	2	9	22	3	1	1	0	3	2	0	4	3	3	1	4	2	2	2	4	4	4	4	4	4	4	2	2	2	2	2	2	2	2	2	2.75	2.5	4	2	2
2	2	1	21	3	3	2	1	3	3	0	4	2	1	1	2	2	2	2	4	4	4	2	2	2	4	4	1	2	2	4	3	2	3	4	2	2	3.142857142857143	2.25	3.2
2	2	1	20	3	2	3	0	4	4	1	4	2	1	1	2	2	1	1	5	4	5	4	4	3	1	4	1	2	2	2	3	1	1	2	2	1.5	3.714285714285714	2.25	1.8
2	2	1	21	3	1	1	0	3	3	0	1	1	1	1	2	2	2	2	3	2	2	2	2	2	2	4	1	1	1	2	2	2	2	2	1	2	2.142857142857143	1.75	2
2	2	1	21	3	2	3	1	4	5	1	5	3	1	1	1	1	1	1	5	5	5	5	5	5	1	1	1	1	1	2	2	2	1	3	2.5	1	4.428571428571429	1	2
2	2	1	20	3	2	2	0	3	4	0	2	2	2	2	2	2	2	2	5	5	5	5	5	3	2	2	2	2	2	2	2	2	2	2	2	2	4.285714285714286	2	2
2	2	11	21	3	3	1	0	3	2	0	1	1	4	3	2	2	3	3	5	3	3	4	4	2	2	5	1	3	1	2	3	1	1	1	2.25	2.5	3.285714285714286	2.5	1.6
2	2	10	20	3	3	2	0	5	4	0	3	3	1	1	3	3	1	1	5	5	5	5	5	2	4	5	5	5	5	2	1	1	1	5	2	2	4.428571428571429	5	2
2	2	1	21	3	3	2	1	4	4	0	3	2	2	2	2	1	1	1	4	4	4	3	3	4	4	2	1	1	1	4	4	2	2	4	2.25	1.25	3.714285714285714	1.25	3.2
2	2	1	20	3	1	2	0	4	4	0	3	1	1	1	2	1	1	1	5	2	5	5	1	3	1	1	1	1	1	2	1	1	1	1	1.5	1.25	3.142857142857143	1	1.2
2	2	1	20	3	1	1	0	2	2	0	1	1	1	1	1	1	1	1	5	5	5	5	5	5	5	3	2	3	2	2	2	2	2	2	1	1	5	2.5	2
2	2	1	22	3	2	2	0	3	1	0	1	1	1	1	1	1	1	1	4	4	4	5	4	5	4	3	1	2	2	2	4	1	4	2	1	1	4.285714285714286	2	2.6
2	2	2	20	99	1	1	0	2	3	0	1	3	1	2	4	4	4	3	4	4	4	4	3	4	3	3	1	2	1	2	1	2	3	3	1.75	3.75	3.714285714285714	1.75	2.2
2	2	1	22	3	3	3	1	5	5	1	4	3	2	3	4	4	2	2	5	1	2	1	1	1	1	4	1	2	1	3	2	4	2	2	3	3	1.714285714285714	2	2.6
2	2	2	21	3	2	3	1	3	2	0	2	1	1	1	3	1	1	1	5	5	5	5	5	2	5	3	1	2	3	3	2	2	2	3	1.25	1.5	4.571428571428571	2.25	2.4
2	2	1	21	3	2	3	1	3	3	0	3	3	1	2	3	3	1	1	4	3	3	3	3	3	3	3	1	2	2	2	2	2	2	2	2.25	2	3.142857142857143	2	2
2	2	1	22	3	4	2	0	4	3	1	3	3	5	5	3	3	2	2	4	5	2	3	2	2	2	4	1	2	2	2	2	3	2	1	4	2.5	2.857142857142857	2.25	2
2	2	1	20	3	2	3	0	4	2	1	4	4	2	2	2	2	2	2	4	3	3	3	3	2	2	4	1	3	2	1	1	1	1	1	3	2	2.857142857142857	2.5	1
2	2	1	22	3	2	2	0	4	3	0	1	1	2	3	2	2	3	3	5	4	4	4	3	3	3	3	2	3	1	2	3	4	5	5	1.75	2.5	3.714285714285714	2.25	3.8
2	2	1	22	3	2	1	0	3	3	1	3	1	1	1	3	1	1	1	3	3	2	2	2	2	2	2	2	2	2	2	2	2	2	2	1.5	1.5	2.285714285714286	2	2
2	2	9	20	3	2	1	0	2	4	0	1	1	1	1	1	1	1	1	5	5	5	5	5	5	5	1	1	1	1	1	2	1	1	2	1	1	5	1	1.4
2	2	1	21	3	2	2	1	3	1	0	2	2	1	1	1	1	1	1	5	3	5	5	5	5	1	5	1	5	3	3	1	1	1	1	1.5	1	4.142857142857143	3.5	1.4
2	2	1	20	3	1	1	0	4	2	0	2	2	1	1	2	2	2	2	4	4	4	4	4	4	3	2	2	2	2	2	2	2	2	2	1.5	2	3.857142857142857	2	2
2	2	1	22	3	2	3	0	3	2	0	2	1	1	1	3	2	1	1	5	3	5	5	2	4	4	5	2	4	1	3	2	1	4	3	1.25	1.75	4	3	2.6
2	2	1	20	3	2	3	0	3	4	0	3	3	3	3	3	3	2	2	4	4	4	4	4	4	2	2	1	2	1	2	2	2	2	2	3	2.5	3.714285714285714	1.5	2
2	2	1	20	3	2	2	0	4	3	0	4	4	3	3	4	4	1	1	5	3	5	5	2	1	1	3	1	5	1	2	2	3	2	5	3.5	2.5	3.142857142857143	2.5	2.8
2	2	1	21	3	2	1	0	3	2	1	2	2	3	3	2	2	2	2	3	2	2	3	2	2	1	2	1	2	1	2	2	1	1	2	2.5	2	2.142857142857143	1.5	1.6
2	2	9	21	3	1	1	0	4	2	1	2	2	3	2	2	3	2	2	3	3	3	2	2	2	2	3	2	3	3	3	3	4	2	4	2.25	2.25	2.428571428571428	2.75	3.2
2	2	8	20	3	1	1	0	2	3	0	2	2	2	2	2	2	2	2	5	4	5	4	3	3	5	2	1	2	2	2	2	3	2	5	2	2	4.142857142857143	1.75	2.8
2	2	1	20	3	1	2	0	3	3	0	2	1	1	2	3	2	1	1	5	4	4	4	4	4	3	3	1	2	1	2	1	2	2	2	1.5	1.75	4	1.75	1.8
2	2	1	22	3	3	3	1	4	4	0	3	2	1	2	3	3	1	2	5	5	4	5	5	3	2	4	1	2	1	1	1	1	1	1	2	2.25	4.142857142857143	2	1
2	2	1	22	3	3	1	1	3	3	1	3	2	3	3	2	2	2	2	4	2	4	4	2	4	2	3	1	2	1	2	2	2	2	2	2.75	2	3.142857142857143	1.75	2
2	2	1	21	3	3	3	1	4	4	1	4	2	1	1	4	2	1	2	4	4	4	4	2	2	1	4	1	2	3	4	4	2	1	1	2	2.25	3	2.5	2.4
2	2	1	21	3	1	1	0	2	1	0	1	2	1	1	1	1	1	1	5	5	5	5	5	2	5	2	1	3	1	1	1	1	1	1	1.25	1	4.571428571428571	1.75	1
2	2	1	22	3	3	3	1	4	3	1	4	3	2	2	2	2	2	2	5	5	5	5	5	5	4	4	2	2	2	2	2	1	2	3	2.75	2	4.857142857142857	2.5	2
2	2	1	21	3	2	1	1	3	1	1	2	2	1	2	1	1	1	1	5	4	4	4	4	4	4	2	1	2	1	2	2	1	1	1	1.75	1	4.142857142857143	1.5	1.4
2	2	8	20	3	1	1	0	3	2	1	2	2	3	3	2	2	2	2	3	1	2	1	1	1	2	1	1	1	1	2	1	2	2	1	2.5	2	1.571428571428571	1	1.6
2	2	8	21	3	1	1	0	2	1	0	1	1	1	1	1	1	1	1	5	5	5	5	5	5	5	2	2	2	2	2	2	2	2	2	1	1	5	2	2
2	2	1	21	3	2	3	0	4	2	1	2	2	1	2	2	2	2	2	5	2	3	3	2	2	2	3	1	3	2	3	2	1	1	3	1.75	2	2.714285714285714	2.25	2
2	2	2	22	1	2	1	1	4	2	0	2	2	1	2	2	2	3	3	2	2	2	3	3	3	3	2	2	2	2	2	2	2	2	3	1.75	2.5	2.571428571428572	2	2.2
2	2	9	20	3	1	1	0	3	2	0	1	1	1	1	1	1	1	1	4	4	4	4	4	4	4	1	1	1	1	1	1	1	1	1	1	1	4	1	1
2	2	8	22	3	2	1	0	4	2	0	4	3	2	1	2	2	3	2	4	2	3	2	3	2	1	3	1	2	2	2	2	1	1	3	2.5	2.25	2.428571428571428	2	1.8
2	2	2	20	3	1	2	0	3	1	0	1	1	2	1	1	1	1	1	5	5	5	5	5	5	5	3	1	4	1	3	3	3	2	2	1.25	1	5	2.25	2.6
2	2	1	21	3	2	3	0	5	4	1	3	3	1	2	5	5	1	1	3	1	3	3	2	2	2	4	1	3	2	3	3	1	1	3	2.25	3	2.285714285714286	2.5	2.2
2	2	1	22	3	3	2	1	3	4	1	3	3	1	2	3	3	1	1	5	5	5	5	5	5	3	3	1	2	1	1	1	1	2	1	2.25	2	4.714285714285714	1.75	1.2
2	2	1	21	3	3	2	0	3	3	1	2	2	2	3	2	2	2	2	5	5	5	5	5	5	5	4	1	3	3	2	2	2	2	2	2.25	2	5	2.75	2
2	2	1	20	3	1	2	0	3	2	0	2	1	1	1	2	1	1	1	5	5	2	2	2	2	5	4	1	4	5	1	2	1	1	2	1.25	1.25	3.285714285714286	3.5	1.4
2	2	1	22	3	2	1	1	2	1	0	2	2	2	2	2	2	2	2	5	5	5	5	5	5	5	5	5	5	5	2	3	2	2	2	2	2	5	5	2.2
2	2	9	22	3	2	1	0	4	2	0	1	1	1	1	1	1	1	1	4	4	4	4	4	4	3	3	2	2	1	2	4	2	4	4	1	1	3.857142857142857	2	3.2
2	2	1	20	3	2	3	1	2	3	0	2	2	2	2	1	1	1	1	3	3	3	3	3	3	3	3	3	3	3	3	3	3	3	2	2	1	3	3	2.8
2	2	1	20	3	2	1	0	3	4	0	1	1	1	1	2	2	2	2	4	2	3	2	4	3	2	3	1	2	1	1	1	1	1	4	1	2	2.857142857142857	1.75	1.6
2	2	9	21	3	3	1	1	3	4	0	2	2	2	2	1	1	1	1	5	5	5	5	5	5	5	2	1	2	1	1	1	1	1	2	2	1	5	1.5	1.2
2	2	9	20	3	1	1	0	2	2	0	3	2	1	2	3	2	2	2	4	5	5	3	2	2	2	3	1	3	2	2	2	2	3	5	2	2.25	3.285714285714286	2.25	2.8
2	2	1	22	3	3	3	1	3	2	0	1	2	3	3	2	3	3	2	5	2	5	2	2	3	2	3	1	3	1	2	1	2	1	3	2.25	2.5	3	2	1.8
2	2	9	22	3	2	1	0	3	3	0	1	2	3	3	2	2	2	2	5	5	4	5	2	4	3	3	1	3	1	1	2	2	2	3	2.25	2	4	2	2
2	2	1	21	3	3	3	1	4	4	1	2	1	3	1	4	2	1	1	4	1	2	2	2	2	2	2	2	2	2	1	2	4	3	2	1.75	2	2.142857142857143	2	2.4
2	2	1	21	3	3	1	0	4	3	1	4	3	2	1	1	1	1	1	5	4	3	3	3	3	3	5	1	3	1	5	5	5	2	1	2.5	1	3.428571428571428	2.5	3.6
2	2	9	21	3	3	1	0	2	3	0	2	1	1	2	1	1	1	1	5	4	4	4	4	4	2	2	1	2	1	1	1	1	1	1	1.5	1	3.857142857142857	1.5	1
2	2	9	22	3	2	1	0	2	2	0	1	1	1	1	1	1	1	1	4	3	4	4	4	4	3	1	1	1	1	3	3	3	3	3	1	1	3.714285714285714	1	3
2	2	9	22	3	2	2	0	3	5	0	1	1	2	2	2	2	2	1	3	3	5	5	3	3	2	2	1	2	1	3	2	4	5	5	1.5	1.75	3.428571428571428	1.5	3.8
2	2	9	21	3	2	2	0	3	4	0	3	3	1	1	3	3	3	3	4	2	2	3	2	2	2	3	2	3	1	2	2	2	2	4	2	3	2.428571428571428	2.25	2.4
2	2	8	21	3	1	1	0	4	3	0	5	4	3	3	1	1	1	1	5	5	5	5	5	5	5	3	3	2	2	3	3	2	2	2	3.75	1	5	2.5	2.4
2	2	5	20	3	1	2	0	3	2	0	3	2	1	1	3	2	2	2	3	2	3	3	4	2	2	3	1	2	1	2	2	1	2	1	1.75	2.25	2.714285714285714	1.75	1.6
2	2	9	21	3	1	2	0	2	1	0	2	2	2	2	2	2	3	2	4	4	4	3	3	3	3	2	1	2	1	1	1	1	1	1	2	2.25	3.428571428571428	1.5	1
2	2	10	23	3	3	1	0	1	1	0	1	1	1	1	1	1	1	1	5	5	5	5	5	5	5	1	1	1	2	1	1	1	1	3	1	1	5	1.25	1.4
2	2	10	23	3	2	1	0	4	2	0	2	2	1	1	1	1	1	1	5	4	5	5	5	5	5	1	1	1	1	2	1	1	3	2	1.5	1	4.857142857142857	1	1.8
2	2	2	23	3	1	3	0	4	5	1	2	2	2	2	2	2	2	2	2	2	2	2	2	2	2	2	2	2	2	2	2	2	2	2	2	2	2	2	2
2	2	9	23	3	3	2	0	4	2	1	3	3	2	2	3	3	2	2	4	4	4	4	4	4	3	2	2	2	2	3	3	3	3	3	2.5	2.5	3.857142857142857	2	3
2	2	6	23	3	3	3	1	5	5	1	5	5	5	5	5	5	5	5	5	5	5	5	5	5	5	5	5	5	5	5	5	5	5	5	5	5	5	5	5
2	2	2	25	3	2	3	0	4	4	1	4	4	1	1	3	3	1	1	2	1	1	1	1	1	3	3	1	2	1	1	1	2	5	3	2.5	2	1.428571428571429	1.75	2.4
2	2	1	25	3	3	3	0	5	4	1	3	2	1	1	4	1	1	1	5	4	4	4	2	4	3	5	1	3	2	2	2	2	2	1	1.75	1.75	3.714285714285714	2.75	1.8
2	2	10	23	3	1	2	1	3	2	0	3	3	3	3	3	3	3	3	4	2	2	3	2	2	3	3	2	3	3	3	3	3	3	3	3	3	2.571428571428572	2.75	3
2	2	1	24	3	2	2	1	3	2	0	2	2	3	1	2	2	2	2	5	5	5	5	4	4	4	3	3	3	3	2	2	2	2	2	2	2	4.571428571428571	3	2
2	2	8	24	3	3	2	0	3	3	1	1	1	3	3	2	2	2	3	3	2	2	2	2	2	2	3	1	3	1	1	3	1	1	1	2	2.25	2.142857142857143	2	1.4
2	2	3	25	3	4	1	1	3	2	0	1	1	1	1	2	1	2	1	4	3	4	2	2	2	2	3	1	1	1	1	2	1	2	1	1	1.5	2.714285714285714	1.5	1.4
2	2	1	23	3	3	1	0	2	3	1	1	1	2	1	1	1	1	1	3	2	4	4	4	2	5	2	1	2	2	1	1	1	2	2	1.25	1	3.428571428571428	1.75	1.4
2	2	1	23	3	2	1	1	2	3	0	1	2	2	1	1	2	1	1	5	5	5	5	2	5	3	3	1	2	1	2	2	1	3	4	1.5	1.25	4.285714285714286	1.75	2.4
2	2	2	23	3	2	1	0	2	2	0	1	1	1	1	2	1	1	1	5	5	5	5	5	5	5	1	1	1	1	1	3	1	1	1	1	1.25	5	1	1.4
2	2	1	25	3	4	2	0	4	2	0	1	1	2	2	2	2	2	2	4	4	4	3	4	3	3	3	1	2	2	2	2	4	3	5	1.5	2	3.571428571428572	2	3.2
2	2	10	25	3	2	2	0	3	5	0	2	2	2	2	3	2	2	2	3	2	3	3	2	2	3	2	1	2	1	1	1	1	1	1	2	2.25	2.571428571428572	1.5	1
2	2	1	25	3	4	2	1	3	2	1	3	2	1	1	2	2	2	2	5	4	4	2	2	2	3	3	1	3	3	1	1	1	1	1	1.75	2	3.142857142857143	2.5	1
2	2	6	23	3	3	1	1	1	1	0	1	1	2	1	1	1	2	1	5	3	5	5	5	3	2	5	1	2	1	3	3	3	3	3	1.25	1.25	4	2.25	3
2	2	10	23	3	2	2	1	4	4	1	2	2	3	2	2	2	2	2	3	2	2	5	2	2	2	3	2	3	2	4	4	1	1	3	2.25	2	2.571428571428572	2.5	2.6
2	2	1	23	3	2	1	0	3	3	1	2	2	4	4	3	3	4	4	3	2	2	2	2	2	2	3	2	2	2	2	2	2	1	3	3	3.5	2.142857142857143	2.25	2
2	2	1	25	3	4	1	0	3	2	0	1	1	3	2	1	1	1	1	5	4	5	5	5	5	5	2	1	2	2	3	4	4	2	4	1.75	1	4.857142857142857	1.75	3.4
2	2	6	25	3	4	3	0	2	3	0	1	1	1	1	2	2	2	2	4	4	4	4	4	4	4	2	1	1	1	2	2	2	2	4	1	2	4	1.25	2.4
2	2	1	23	3	3	2	0	3	3	1	1	1	1	1	1	1	1	1	3	2	4	2	2	2	3	4	1	1	1	2	2	1	1	1	1	1	2.571428571428572	1.75	1.4
2	2	8	25	3	2	2	1	3	1	0	3	1	1	1	2	2	1	1	5	5	5	1	3	5	5	1	1	1	1	2	1	1	5	5	1.5	1.5	4.142857142857143	1	2.8
2	2	9	23	3	2	2	0	3	3	0	1	1	3	3	2	2	3	2	5	4	4	3	2	2	3	4	2	2	1	2	2	1	2	1	2	2.25	3.285714285714286	2.25	1.6
2	2	9	25	3	3	1	0	2	1	0	1	1	1	1	1	1	1	1	5	4	4	4	4	4	3	3	1	5	1	4	4	4	4	4	1	1	4	2.5	4
2	2	9	23	3	3	3	1	4	4	1	3	2	3	3	2	2	2	2	4	3	2	2	2	2	2	2	1	2	1	2	3	2	3	3	2.75	2	2.428571428571428	1.5	2.6
2	2	1	23	3	3	1	0	3	3	0	1	1	1	1	2	2	2	2	4	4	4	4	4	4	4	4	4	4	4	4	4	4	4	4	1	2	4	4	4
2	2	4	24	3	1	1	0	2	1	0	2	2	1	1	2	1	1	1	5	5	5	5	5	5	5	5	5	5	5	5	3	2	2	2	1.5	1.25	5	5	2.8
2	2	1	25	3	1	1	0	3	1	0	1	1	1	1	1	1	1	1	5	4	5	4	4	4	4	2	1	1	1	2	2	1	2	2	1	1	4.285714285714286	1.25	1.8
2	2	8	25	3	4	3	0	3	3	1	1	1	1	1	1	1	1	1	5	5	5	5	5	5	5	5	1	5	1	1	5	5	4	5	1	1	5	3	4
2	2	1	23	3	2	2	0	4	3	0	3	2	1	1	2	2	2	2	4	3	4	4	4	4	2	4	2	2	2	1	1	1	1	3	1.75	2	3.571428571428572	2.5	1.4
2	2	1	24	99	4	3	1	3	3	0	2	2	1	1	1	1	1	1	3	2	5	5	4	4	2	4	1	2	1	2	2	2	2	2	1.5	1	3.571428571428572	2	2
2	2	2	24	3	2	2	0	4	2	0	2	2	2	2	1	1	1	1	4	1	2	2	1	2	3	3	1	1	1	3	3	3	3	3	2	1	2.142857142857143	1.5	3
2	2	1	24	3	2	2	0	3	3	0	3	3	1	2	3	3	2	2	3	3	3	2	3	2	2	3	2	2	2	2	2	2	1	1	2.25	2.5	2.571428571428572	2.25	1.6
2	2	8	23	3	1	2	0	3	3	0	2	2	1	2	2	1	1	1	5	3	4	2	5	2	3	2	1	1	1	2	2	1	1	2	1.75	1.25	3.428571428571428	1.25	1.6
2	2	2	25	3	4	2	1	3	3	1	1	2	2	2	1	1	1	1	3	2	3	3	2	2	2	3	1	3	1	1	1	1	3	3	1.75	1	2.428571428571428	2	1.8
2	2	9	23	3	2	2	0	3	2	0	1	1	2	2	2	2	2	2	4	4	3	4	3	4	4	2	1	2	1	2	3	2	1	3	1.5	2	3.714285714285714	1.5	2.2
2	2	10	25	3	2	3	0	2	1	1	1	1	1	1	1	1	1	1	5	5	5	5	5	5	5	2	1	4	1	2	1	2	2	3	1	1	5	2	2
2	2	1	24	3	2	1	0	3	3	0	3	3	1	2	2	2	1	2	5	2	5	5	5	2	2	3	1	3	3	1	1	1	1	1	2.25	1.75	3.714285714285714	2.5	1
2	3	1	18	3	1	3	0	4	5	0	3	3	3	3	3	3	3	3	3	3	3	3	3	3	3	3	3	3	3	3	3	3	3	3	3	3	3	3	3
2	3	1	19	3	1	1	0	3	3	0	2	2	2	2	1	1	1	1	5	5	5	5	5	3	2	2	1	2	1	1	1	1	1	1	2	1	4.285714285714286	1.5	1
2	3	10	19	3	2	2	1	5	2	0	2	2	1	2	1	1	1	1	2	2	3	2	2	2	2	2	1	2	1	1	1	1	1	1	1.75	1	2.142857142857143	1.5	1
2	3	11	19	3	2	2	1	4	2	1	3	3	3	3	3	4	3	3	3	3	3	3	3	3	3	3	3	3	3	3	3	3	3	3	3	3.25	3	3	3
2	3	10	18	3	1	1	1	4	3	0	2	2	1	1	2	3	1	4	2	3	4	2	3	3	4	1	2	3	4	5	4	3	2	3	1.5	2.5	3	2.5	3.4
2	3	10	19	3	1	2	0	4	2	0	4	4	4	4	3	3	3	3	4	4	4	4	3	3	3	3	2	3	2	3	3	3	3	2	4	3	3.571428571428572	2.5	2.8
2	3	10	18	3	1	1	0	3	4	0	2	2	2	2	1	1	1	1	3	3	5	4	3	2	3	2	2	3	2	2	1	2	2	3	2	1	3.285714285714286	2.25	2
2	3	9	19	3	2	3	0	5	5	1	3	3	3	3	1	1	1	1	5	5	5	4	5	5	3	5	1	2	4	3	3	1	1	2	3	1	4.571428571428571	3	2
2	3	10	19	3	1	2	0	3	3	0	1	1	1	1	3	2	2	1	4	4	5	5	5	2	3	3	1	2	2	3	2	1	1	1	1	2	4	2	1.6
2	3	9	19	3	1	1	0	2	2	0	1	1	1	1	1	1	1	1	5	4	5	5	3	4	5	2	1	2	1	2	2	1	1	3	1	1	4.428571428571429	1.5	1.8
2	3	9	22	3	3	1	0	3	4	0	1	1	1	1	2	2	2	2	5	2	3	3	3	2	2	4	1	3	1	3	3	1	2	2	1	2	2.857142857142857	2.25	2.2
2	3	1	22	3	4	3	1	4	5	0	1	1	1	1	1	1	1	1	1	1	1	1	1	1	1	1	1	1	1	2	2	1	2	3	1	1	1	1	2
2	3	1	21	3	1	2	0	3	1	0	1	1	1	1	1	1	1	1	5	5	5	5	5	5	5	3	1	2	1	2	2	2	2	2	1	1	5	1.75	2
2	3	9	21	3	2	2	1	2	3	1	2	2	1	2	2	2	2	2	4	4	5	5	5	5	5	4	1	1	2	2	2	1	2	1	1.75	2	4.714285714285714	2	1.6
2	3	9	22	3	1	3	0	3	2	0	1	1	1	1	1	1	1	1	5	5	5	5	5	5	5	3	1	1	1	1	1	1	1	1	1	1	5	1.5	1
2	3	1	21	3	1	2	0	4	2	1	4	4	4	3	2	2	2	2	2	2	4	2	2	4	4	4	4	2	2	2	2	4	2	2	3.75	2	2.857142857142857	3	2.4
2	3	1	20	3	1	1	0	4	3	0	2	2	2	2	2	2	2	2	4	4	4	4	4	4	4	2	2	2	2	2	2	2	2	2	2	2	4	2	2
2	3	1	20	3	3	2	0	5	4	0	3	3	2	2	2	2	2	2	3	3	3	4	4	4	4	4	1	4	1	2	2	2	2	2	2.5	2	3.571428571428572	2.5	2
2	3	1	21	3	1	1	0	3	1	0	1	1	1	1	1	1	1	1	5	5	5	5	5	5	5	2	1	2	1	1	1	1	1	1	1	1	5	1.5	1
2	3	1	21	3	2	2	1	3	2	0	1	1	2	2	1	1	2	2	3	3	4	4	2	2	2	5	1	2	1	2	3	3	3	3	1.5	1.5	2.857142857142857	2.25	2.8
2	3	1	21	99	2	2	1	3	1	1	2	2	3	2	1	1	1	1	5	5	5	5	5	5	3	4	1	3	1	1	1	1	1	1	2.25	1	4.714285714285714	2.25	1
2	3	1	22	3	3	2	0	4	2	1	3	3	1	2	2	2	1	1	4	4	4	4	4	4	4	2	1	1	1	2	1	1	1	1	2.25	1.5	4	1.25	1.2
2	3	1	22	3	1	1	0	4	3	0	1	1	1	1	2	2	2	2	4	4	4	4	4	4	4	4	1	2	1	2	2	2	2	2	1	2	4	2	2
2	3	1	20	3	3	2	0	3	2	0	3	2	1	1	2	2	2	2	5	5	5	5	5	5	5	4	2	4	2	4	2	2	2	2	1.75	2	5	3	2.4
2	3	1	22	3	3	1	0	3	2	1	1	1	1	1	1	1	1	1	4	3	4	4	4	2	3	2	1	4	1	2	3	4	2	1	1	1	3.428571428571428	2	2.4
2	3	9	22	3	3	3	1	1	1	0	2	2	1	1	2	3	2	2	4	3	3	2	2	2	1	2	2	3	2	2	2	1	1	1	1.5	2.25	2.428571428571428	2.25	1.4
2	3	9	22	3	2	1	1	3	3	1	2	2	3	4	2	2	2	2	5	5	5	5	4	4	5	2	1	3	1	2	1	1	1	1	2.75	2	4.714285714285714	1.75	1.2
2	3	9	22	3	2	3	0	4	4	0	2	1	1	1	2	1	1	1	2	1	3	2	1	2	2	2	1	2	1	2	3	2	1	2	1.25	1.25	1.857142857142857	1.5	2
2	3	9	22	3	3	3	1	3	3	1	3	2	1	1	3	3	2	2	4	4	4	4	4	4	3	3	3	3	2	3	3	5	5	5	1.75	2.5	3.857142857142857	2.75	4.2
2	3	1	20	3	1	1	0	3	3	0	2	2	2	2	2	2	2	2	4	4	4	4	4	4	4	2	2	2	2	3	2	3	2	3	2	2	4	2	2.6
2	3	1	21	3	1	1	0	3	3	0	3	1	1	1	1	1	1	1	1	1	1	1	1	1	1	2	1	1	1	1	1	1	1	1	1.5	1	1	1.25	1
2	3	1	21	3	2	2	0	4	2	0	3	3	2	2	2	2	2	2	3	3	4	4	4	4	2	3	2	2	1	2	4	5	5	5	2.5	2	3.428571428571428	2	4.2
2	3	2	20	3	1	1	0	1	2	0	1	1	1	1	1	1	1	1	5	5	5	5	5	5	5	2	1	2	1	1	1	2	1	2	1	1	5	1.5	1.4
2	3	2	22	3	1	1	0	2	3	0	3	2	1	1	2	2	2	2	3	4	4	4	4	3	4	4	2	2	1	1	2	4	3	3	1.75	2	3.714285714285714	2.25	2.6
2	3	10	20	3	2	3	0	4	3	0	5	5	5	5	5	5	5	5	5	5	5	5	5	5	5	5	5	5	5	5	5	5	5	5	5	5	5	5	5
2	3	10	20	3	2	3	0	2	2	0	1	1	1	1	1	1	1	1	5	5	5	3	5	5	5	3	1	3	2	2	2	2	5	2	1	1	4.714285714285714	2.25	2.6
2	3	10	21	3	2	1	0	4	1	0	1	1	1	1	1	1	1	1	5	5	5	5	5	5	5	1	1	1	1	1	1	1	1	1	1	1	5	1	1
2	3	11	22	3	3	3	1	3	3	0	2	2	2	2	2	2	2	2	3	2	3	4	4	4	4	1	1	1	1	4	4	3	5	1	2	2	3.428571428571428	1	3.4
2	3	10	22	3	3	3	0	3	2	0	1	1	1	1	1	1	1	1	5	5	5	5	5	4	5	4	1	5	1	5	5	1	5	5	1	1	4.857142857142857	2.75	4.2
2	3	10	22	3	3	3	1	3	3	0	1	1	1	2	2	2	2	2	5	5	5	5	2	5	2	3	1	2	2	2	2	5	5	5	1.25	2	4.142857142857143	2	3.8
2	3	10	20	1	1	3	0	3	3	0	2	1	1	2	1	1	1	1	5	5	5	5	5	5	5	5	5	5	5	2	1	2	1	2	1.5	1	5	5	1.6
2	3	10	22	3	3	3	1	4	5	1	2	2	2	1	2	2	2	1	2	2	2	2	2	2	2	1	1	1	1	3	3	3	3	4	1.75	1.75	2	1	3.2
2	3	10	21	3	3	2	0	4	2	1	2	2	2	2	1	1	1	1	4	3	3	3	3	3	3	3	1	3	1	2	2	1	2	2	2	1	3.142857142857143	2	1.8
2	3	10	22	3	2	1	0	2	1	0	1	1	1	1	2	2	2	2	3	3	3	2	2	2	2	2	2	2	2	2	2	2	2	2	1	2	2.428571428571428	2	2
2	3	10	20	3	2	1	0	3	2	0	2	2	2	2	2	2	2	2	5	3	4	4	3	4	3	3	1	2	2	2	1	4	2	4	2	2	3.714285714285714	2	2.6
2	3	10	21	3	3	3	0	3	5	0	5	4	1	2	5	5	1	3	5	1	3	1	4	2	3	5	1	3	1	5	5	5	5	5	3	3.5	2.714285714285714	2.5	5
2	3	10	20	3	2	1	0	3	3	0	2	2	2	2	2	2	2	2	5	5	5	5	5	4	3	2	1	2	1	3	3	3	3	3	2	2	4.571428571428571	1.5	3
2	3	10	20	3	2	3	0	3	3	0	1	2	2	2	1	3	2	2	4	2	4	4	4	2	4	4	2	3	2	2	2	1	2	3	1.75	2	3.428571428571428	2.75	2
2	3	10	22	3	3	2	0	3	3	0	3	3	3	3	3	3	3	3	3	3	3	3	3	3	3	3	3	3	3	3	3	3	3	3	3	3	3	3	3
2	3	10	20	2	2	2	0	4	4	0	3	3	1	2	2	2	3	2	4	2	4	4	4	2	4	4	1	1	1	1	1	1	1	1	2.25	2.25	3.428571428571428	1.75	1
2	3	10	22	3	2	1	0	4	4	1	2	2	1	2	2	2	2	2	1	1	1	3	1	1	1	4	4	4	2	1	1	1	1	1	1.75	2	1.285714285714286	3.5	1
2	3	10	21	3	1	3	0	3	2	0	3	3	3	3	4	3	3	3	3	3	4	4	4	4	3	4	1	2	3	1	1	1	1	1	3	3.25	3.571428571428572	2.5	1
2	3	10	21	3	3	2	1	3	3	1	1	1	1	1	2	2	2	2	3	3	3	3	3	3	3	2	1	2	1	2	2	2	2	2	1	2	3	1.5	2
2	3	10	21	3	2	3	0	4	5	0	1	2	1	2	2	1	1	1	3	3	3	2	2	3	2	3	1	3	1	1	1	1	1	4	1.5	1.25	2.571428571428572	2	1.6
2	3	10	21	3	3	3	1	2	2	1	2	2	1	3	2	1	1	1	4	4	5	5	5	4	5	3	1	1	1	2	2	3	3	5	2	1.25	4.571428571428571	1.5	3
2	3	10	21	3	2	1	0	2	1	0	1	1	1	1	1	1	1	1	5	5	5	5	5	5	5	1	1	1	1	2	2	2	2	1	1	1	5	1	1.8
2	3	10	20	3	3	2	0	4	3	0	2	2	2	2	3	2	1	1	3	2	3	2	3	2	4	2	1	1	1	1	2	5	5	4	2	1.75	2.714285714285714	1.25	3.4
2	3	10	22	3	3	3	0	3	2	0	1	1	1	1	1	1	1	1	5	5	5	5	5	5	5	1	1	1	1	1	1	1	1	1	1	1	5	1	1
2	3	10	21	3	3	3	0	3	2	1	3	1	1	2	4	1	1	2	5	5	5	5	4	5	5	3	1	2	1	1	1	1	1	3	1.75	2	4.857142857142857	1.75	1.4
2	3	10	22	3	3	3	0	3	5	1	1	2	1	1	2	2	2	2	4	3	5	5	4	3	1	4	1	1	1	1	1	2	2	5	1.25	2	3.571428571428572	1.75	2.2
2	3	10	22	3	3	3	0	3	2	0	2	1	3	3	2	2	2	2	1	1	2	2	2	2	3	2	2	2	2	2	2	2	2	2	2.25	2	1.857142857142857	2	2
2	3	10	20	3	1	2	0	3	3	0	2	2	2	2	2	2	2	2	4	4	4	4	4	4	4	3	2	2	1	2	2	3	3	3	2	2	4	2	2.6
2	3	1	20	2	1	3	0	2	1	0	1	1	1	1	1	1	1	1	5	5	5	5	5	5	5	1	1	1	1	3	3	5	5	5	1	1	5	1	4.2
2	3	10	22	3	2	3	0	4	4	0	4	3	4	3	4	2	2	2	3	3	3	4	4	3	3	4	1	2	1	3	3	3	3	3	3.5	2.5	3.285714285714286	2	3
2	3	10	20	3	1	2	0	2	3	0	2	2	3	2	2	2	3	2	4	3	5	5	5	3	4	3	1	4	1	4	4	3	4	2	2.25	2.25	4.142857142857143	2.25	3.4
2	3	1	22	3	2	2	0	3	1	0	1	1	1	1	2	2	2	2	5	5	5	5	5	5	5	3	1	1	1	3	3	1	1	3	1	2	5	1.5	2.2
2	3	10	22	3	2	2	1	3	3	0	1	1	1	1	3	2	2	2	3	3	3	3	3	2	2	3	1	2	1	3	3	2	2	4	1	2.25	2.714285714285714	1.75	2.8
2	3	10	22	3	3	2	1	3	3	1	3	2	2	2	3	2	2	2	4	4	4	4	4	4	4	3	2	2	1	2	2	4	2	5	2.25	2.25	4	2	3
2	3	10	22	3	3	3	1	3	2	0	1	2	2	2	1	2	1	1	5	5	5	4	4	5	5	2	1	1	1	5	5	5	5	5	1.75	1.25	4.714285714285714	1.25	5
2	3	10	22	3	4	3	1	3	2	1	1	1	1	1	1	1	1	1	5	5	5	5	5	5	4	1	1	1	1	1	1	1	1	1	1	1	4.857142857142857	1	1
2	3	10	21	3	1	2	0	3	1	0	2	2	2	2	2	2	2	2	5	5	5	5	5	5	5	2	2	2	2	2	2	2	2	2	2	2	5	2	2
2	3	8	22	3	3	2	0	4	3	0	1	1	2	2	1	1	1	1	5	5	5	4	5	5	5	2	1	1	1	2	2	2	3	3	1.5	1	4.857142857142857	1.25	2.4
2	3	8	21	3	1	2	0	3	1	0	1	2	2	2	1	2	3	3	3	3	3	3	1	3	3	1	3	3	3	1	2	2	3	3	1.75	2.25	2.714285714285714	2.5	2.2
2	3	10	21	3	3	3	0	2	3	1	1	1	1	1	1	1	1	1	4	4	4	4	4	4	4	2	1	2	1	1	1	1	1	1	1	1	4	1.5	1
2	3	9	21	3	2	3	0	4	3	1	2	2	3	3	1	1	1	1	4	3	4	4	4	2	3	1	1	1	1	2	2	2	3	3	2.5	1	3.428571428571428	1	2.4
2	3	10	21	3	3	3	0	3	4	1	2	3	2	2	2	2	2	2	3	3	3	3	3	2	3	4	1	3	1	2	1	2	3	2	2.25	2	2.857142857142857	2.25	2
2	3	10	20	3	2	3	0	3	4	1	2	2	3	3	4	2	2	3	4	4	4	4	4	2	3	4	2	4	2	3	5	5	5	5	2.5	2.75	3.571428571428572	3	4.6
2	3	1	22	1	3	2	1	4	3	1	3	3	3	3	3	3	3	3	5	4	5	1	3	2	2	5	3	4	3	3	3	3	2	3	3	3	3.142857142857143	3.75	2.8
2	3	11	22	3	1	1	0	3	2	0	1	1	1	1	2	2	2	2	3	3	3	3	3	3	3	4	2	4	4	2	2	1	1	1	1	2	3	3.5	1.4
2	3	9	22	3	3	2	0	4	4	1	2	2	4	4	2	1	3	1	5	5	4	4	1	5	3	4	1	5	1	3	1	1	3	4	3	1.75	3.857142857142857	2.75	2.4
2	3	10	22	3	3	2	1	4	3	1	1	1	1	1	2	2	2	2	3	3	3	3	3	3	3	3	3	3	3	5	5	5	5	5	1	2	3	3	5
2	3	10	21	3	3	3	0	3	2	0	1	2	3	1	1	1	1	1	4	5	5	5	5	4	3	4	5	3	5	3	3	3	2	3	1.75	1	4.428571428571429	4.25	2.8
2	3	10	21	3	2	1	0	3	5	0	1	1	1	1	1	1	1	1	4	4	4	4	4	4	4	2	1	1	1	1	1	1	2	2	1	1	4	1.25	1.4
2	3	11	20	3	3	3	0	3	3	0	1	1	1	1	1	1	1	1	5	5	5	4	4	5	5	5	5	2	2	3	3	2	2	5	1	1	4.714285714285714	3.5	3
2	3	8	23	3	3	3	0	4	3	0	2	2	2	2	3	3	3	3	5	5	5	3	4	2	4	5	5	5	3	4	3	5	5	5	2	3	4	4.5	4.4
2	3	3	25	3	4	3	0	3	1	0	1	1	1	2	1	1	1	1	5	5	5	5	5	5	5	3	1	3	1	2	1	1	1	1	1.25	1	5	2	1.2
2	3	1	25	3	4	2	0	5	4	0	3	4	3	4	4	4	4	4	2	1	2	2	1	2	2	4	4	4	2	1	1	2	1	5	3.5	4	1.714285714285714	3.5	2
2	3	1	23	3	2	1	1	4	3	1	1	1	1	1	2	2	2	2	4	4	4	4	4	4	2	3	1	1	1	1	1	1	1	1	1	2	3.714285714285714	1.5	1
2	3	1	25	3	4	2	1	3	3	0	2	1	1	3	2	2	2	2	5	3	5	4	4	4	3	3	1	3	1	2	1	2	1	2	1.75	2	4	2	1.6
2	3	2	25	2	4	1	0	4	2	0	2	3	1	1	2	2	2	2	4	4	4	4	4	4	4	2	1	3	1	1	4	4	2	4	1.75	2	4	1.75	3
2	3	1	23	3	4	1	0	3	3	0	4	3	2	2	3	2	2	2	2	2	2	3	2	2	2	2	1	2	2	2	1	1	1	1	2.75	2.25	2.142857142857143	1.75	1.2
2	3	9	23	3	4	1	0	3	3	0	3	2	2	1	1	1	2	2	3	3	2	3	2	2	2	2	1	2	1	1	1	2	1	2	2	1.5	2.428571428571428	1.5	1.4
2	3	1	23	3	3	2	0	4	3	0	2	2	2	2	3	4	4	4	3	4	4	4	4	2	2	4	2	3	3	2	2	2	2	2	2	3.75	3.285714285714286	3	2
2	3	1	23	3	2	1	1	2	2	0	1	2	1	2	1	1	1	1	5	5	5	5	5	5	5	2	1	1	1	1	1	1	1	1	1.5	1	5	1.25	1
2	3	10	23	3	3	2	1	3	3	0	1	1	1	1	2	2	2	2	4	2	4	3	3	2	2	3	1	2	1	2	2	2	1	1	1	2	2.857142857142857	1.75	1.6
2	3	10	23	3	4	3	1	3	2	0	1	1	1	1	3	3	3	3	1	1	1	1	1	1	1	5	1	2	1	5	5	5	5	5	1	3	1	2.25	5
2	3	10	23	3	4	1	0	2	2	0	2	2	1	2	1	1	1	1	5	5	4	5	5	5	5	1	1	1	1	2	2	1	1	5	1.75	1	4.857142857142857	1	2.2
2	3	10	23	3	4	1	0	3	3	0	1	1	1	1	2	2	2	2	4	4	4	4	4	4	4	2	2	2	2	2	2	2	2	2	1	2	4	2	2
2	3	10	23	3	2	1	0	3	3	1	2	2	2	2	2	2	3	2	4	4	4	4	4	4	4	3	2	3	2	4	3	2	2	2	2	2.25	4	2.5	2.6
2	3	9	25	2	4	3	0	2	3	1	2	2	1	1	2	2	1	1	5	5	5	5	5	5	5	2	1	1	1	1	1	1	1	4	1.5	1.5	5	1.25	1.6
2	3	10	23	3	1	1	0	3	3	0	1	1	1	1	1	1	1	1	1	1	1	1	1	1	1	2	2	2	2	2	2	2	2	2	1	1	1	2	2
2	3	8	25	2	4	1	0	2	1	0	1	1	1	1	1	1	1	1	5	5	5	5	5	5	5	3	1	2	1	2	2	3	3	3	1	1	5	1.75	2.6
2	3	10	23	3	3	3	1	4	2	1	3	2	1	1	2	2	2	2	3	2	3	3	3	2	2	1	1	1	1	2	2	1	2	2	1.75	2	2.571428571428572	1	1.8
2	3	2	23	3	2	3	1	2	2	1	2	2	3	3	2	2	3	3	4	2	4	3	2	2	3	3	2	3	2	4	3	2	2	3	2.5	2.5	2.857142857142857	2.5	2.8
2	3	10	25	2	4	3	1	3	3	1	1	1	1	1	2	2	2	2	5	5	5	5	5	5	5	3	1	3	1	3	1	3	4	4	1	2	5	2	3
2	3	10	23	3	2	2	0	4	3	0	1	1	1	1	1	1	1	1	4	4	4	4	4	4	4	1	1	1	1	1	1	1	1	1	1	1	4	1	1
2	3	10	25	2	4	3	0	4	2	0	1	1	1	1	1	1	1	1	5	5	5	5	5	5	5	1	1	1	1	1	1	1	1	1	1	1	5	1	1
2	3	10	23	3	3	3	0	3	2	0	3	2	1	1	3	2	2	1	3	3	3	2	2	2	2	3	2	2	1	3	2	1	2	3	1.75	2	2.428571428571428	2	2.2
2	3	1	25	3	4	3	0	4	3	0	1	1	2	2	2	2	2	2	5	5	5	5	5	3	3	3	1	1	1	5	5	5	5	5	1.5	2	4.428571428571429	1.5	5
2	3	2	24	3	3	2	1	3	2	0	1	1	1	1	1	1	1	1	4	3	4	4	4	3	4	2	1	2	1	2	2	2	3	3	1	1	3.714285714285714	1.5	2.4
2	3	9	24	3	4	2	0	4	2	0	1	1	1	1	2	1	1	1	5	5	5	5	5	5	5	2	1	3	1	3	3	3	3	3	1	1.25	5	1.75	3

## Sheet: Variables
Variable name	Variable label	Value labels						Notes
Study		1: Men of all ages	2: Students
Gender		1: Male	2: Female	3: Unknown
Region	Governorate
Age								Continuous variable
Education	Education level	1: Basic Reading and Writing	2: Secondary education or less	3: First university degree	4: Post-graduate	99: Unknown
Distance	Total kilometers drove in the past week	1: <100 km	2: 100-300 km	3: >300 km
Accidents	History of having been involved in a RTC as a driver	0: No	1: Yes
Driving	Own speeding behaviour compared to other drivers	1: Much Slower	2: A little slower	3: About the same	4: A little faster	5: Much faster	99: Unknown
Speeding	Frequency of speeding when given the opportunity	1: Never/Very rarely	2: Occasionally	3: Sometimes	4: Often	5: Very often/always	99: Unknown
Speeding_ticket	Having had a ticket for speeding	0: No	1: Yes
Behaviour_Highway	Highway - frequency of respecting the speed limit (in the past month)	1: Very often/always	2: Often	3: Occasionally	4: Very Rarely	5: Never
Behaviour_MainRoads	Main Roads - frequency of respecting the speed limit (in the past month)	1: Very often/always	2: Often	3: Occasionally	4: Very Rarely	5: Never
Behaviour_InternalStreets	InternalStreets - frequency of respecting the speed limit (in the past month)	1: Very often/always	2: Often	3: Occasionally	4: Very Rarely	5: Never
Behaviour_ServiceRoads	ServiceRoads - frequency of respecting the speed limit (in the past month)	1: Very often/always	2: Often	3: Occasionally	4: Very Rarely	5: Never
Intention_Highway	Highway - frequency of intention to respect the speed limit (next month)	1: Strongly Agree	2: Agree	3: Neither Agree/Disagree	4: Disagree	5: Strongly Disagree
Intention_MainRoads	Main Roads - frequency of intention to respect the speed limit (next month)	1: Strongly Agree	2: Agree	3: Neither Agree/Disagree	4: Disagree	5: Strongly Disagree
Intention_InternalStreets	Internal Streets- frequency of intention to respect the speed limit (next month)	1: Strongly Agree	2: Agree	3: Neither Agree/Disagree	4: Disagree	5: Strongly Disagree
Intention_ServiceRoads	Service Roads - frequency of intention to respect the speed limit (next month)	1: Strongly Agree	2: Agree	3: Neither Agree/Disagree	4: Disagree	5: Strongly Disagree
Attitudes_a	Attitudes - Speeding 'Makes me feel like I am a real man'	1: Strongly Agree	2: Agree	3: Neither Agree/Disagree	4: Disagree	5: Strongly Disagree
Attitudes_b	Attitudes - Speeding 'Makes me feel like I trust my driving skills'	1: Strongly Agree	2: Agree	3: Neither Agree/Disagree	4: Disagree	5: Strongly Disagree
Attitudes_c	Attitudes - Speeding 'Gives the impression that I am brave'	1: Strongly Agree	2: Agree	3: Neither Agree/Disagree	4: Disagree	5: Strongly Disagree
Attitudes_d	Attitudes - Speeding 'Gives the impression that my car is a good car'	1: Strongly Agree	2: Agree	3: Neither Agree/Disagree	4: Disagree	5: Strongly Disagree
Attitudes_e	Attitudes - Speeding 'Increases my ability to overtake'	1: Strongly Agree	2: Agree	3: Neither Agree/Disagree	4: Disagree	5: Strongly Disagree
Attitudes_f	Attitudes - Speeding 'Increases my driving skills'	1: Strongly Agree	2: Agree	3: Neither Agree/Disagree	4: Disagree	5: Strongly Disagree
Attitudes_g	Attitudes - Speeding 'Saves my times'	1: Strongly Agree	2: Agree	3: Neither Agree/Disagree	4: Disagree	5: Strongly Disagree
SubjectiveNorms_Colleagues	Subjective Norms - Respecting the speed limits is persuaded to me always by my colleagues at work	1: Strongly Agree	2: Agree	3: Neither Agree/Disagree	4: Disagree	5: Strongly Disagree
SubjectiveNorms_Family	Subjective Norms - Respecting the speed limits is persuaded to me always by my family	1: Strongly Agree	2: Agree	3: Neither Agree/Disagree	4: Disagree	5: Strongly Disagree
SubjectiveNorms_Friends	Subjective Norms - Respecting the speed limits is persuaded to me always by my firends	1: Strongly Agree	2: Agree	3: Neither Agree/Disagree	4: Disagree	5: Strongly Disagree
SubjectiveNorms_Islam	Subjective Norms - Respecting the speed limits is persuaded to me always by Islamic thoughts	1: Strongly Agree	2: Agree	3: Neither Agree/Disagree	4: Disagree	5: Strongly Disagree
PBC_a	Perceived Behavioural Control - 'The feeling that I could be stopped by the police' makes it easier for me to respect speed limits	1: Strongly Agree	2: Agree	3: Neither Agree/Disagree	4: Disagree	5: Strongly Disagree
PBC_b	Perceived Behavioural Control - 'The increase of the number of police patrols' makes it easier for me to respect speed limits	1: Strongly Agree	2: Agree	3: Neither Agree/Disagree	4: Disagree	5: Strongly Disagree
PBC_c	Perceived Behavioural Control - 'More use of automatic speed cameras' makes it easier for me to respect speed limits	1: Strongly Agree	2: Agree	3: Neither Agree/Disagree	4: Disagree	5: Strongly Disagree
PBC_d	Perceived Behavioural Control - 'More traffic calming devices (speed humps, roundabouts)' makes it easier for me to respect speed limits	1: Strongly Agree	2: Agree	3: Neither Agree/Disagree	4: Disagree	5: Strongly Disagree
PBC_e	Perceived Behavioural Control - 'Increasing traffic offences cost' makes it easier for me to respect speed limits	1: Strongly Agree	2: Agree	3: Neither Agree/Disagree	4: Disagree	5: Strongly Disagree
